# Supplementary material for: 10-Hydr­oxy-2-aza­penta­cyclo­[10.8.0.02,10.04,9.015,20]icosa-1(12),4(9),5,7,13,15(20),16,18-octa­ene-3,11-dione
Source: Acta Crystallogr Sect E Struct Rep Online. 2011 Feb 23;67(Pt 3):o680. doi: 10.1107/S1600536811005356 (PMC3052082; doi:10.1107/S1600536811005356)
Supplement: Supplementary file 1 [file e-67-0o680-sup1.cif]

##############################################################################
###                                                                        ###
###        Electronic paper (Acta Crystallographica Section E)             ###
###                                                                        ###
##############################################################################
#                                                                            #
# This CIF contains the data in a paper accepted for publication in Acta     #
# Crystallographica Section E. It conforms to the requirements of Notes      #
# for Authors for Section E, and has been peer reviewed under the auspices   #
# of the IUCr Commission on Journals.                                        #
#                                                                            #
# Full details of the Crystallographic Information File format               #
# are given in the paper "The Crystallographic Information File (CIF):       #
# a New Standard Archive File for Crystallography" by S. R. Hall, F. H.      #
# Allen and I. D. Brown [Acta Cryst. (1991), A47, 655-685].                  #
#                                                                            #
# The current version of the core CIF dictionary is obtainable from          #
# ftp://ftp.iucr.org/pub/cif_core.dic. The current version number is 2.4.    #
#                                                                            #
# Software is freely available for graphical display of the structure(s) in  #
# this CIF.  For information consult the CIF home page http://www.iucr.org/  #
# cif/home.html                                                              #
#                                                                            #
# This file may be used for bona fide research purposes within the           #
# scientific community so long as proper attribution is given to the journal # 
# article from which it was obtained.                                        #
#                                                                            #
##############################################################################
                                             
data_I
_audit_creation_method     SHELXL-97
_chemical_name_systematic
;
10-Hydroxy-2-azapentacyclo[10.8.0.0^2,10^.0^4,9^.0^15,20^]icosa-
1(12),4(9),5,7,13,15(20),16,18-octaene-3,11-dione
;
_chemical_name_common     ?
_chemical_formula_moiety     'C19 H11 N1 O3'
_chemical_formula_sum     'C19 H11 N1 O3'
_chemical_formula_iupac     'C19 H11 N1 O3'
_chemical_formula_weight     301.29
_chemical_melting_point     ?
_symmetry_cell_setting     triclinic
_symmetry_space_group_name_H-M     'P -1'
_symmetry_space_group_name_Hall     '-P 1'
loop_
    _symmetry_equiv_pos_as_xyz
    'x, y, z'
    '-x, -y, -z'
_cell_length_a     7.3250(11)
_cell_length_b     9.7916(16)
_cell_length_c     10.4532(17)
_cell_angle_alpha     70.401(13)
_cell_angle_beta     82.503(13)
_cell_angle_gamma     75.862(12)
_cell_volume     683.94(19)
_cell_formula_units_Z     2
_cell_measurement_reflns_used     1011
_cell_measurement_theta_min     2.3
_cell_measurement_theta_max     25.0
_cell_measurement_temperature     298(2)
_exptl_crystal_description     block
_exptl_crystal_colour     Colorless
_exptl_crystal_size_max     0.40
_exptl_crystal_size_mid     0.30
_exptl_crystal_size_min     0.29
_exptl_crystal_density_diffrn     1.463
_exptl_crystal_density_meas     ?
_exptl_crystal_density_method     'not measured'
_exptl_crystal_F_000     312
_exptl_absorpt_coefficient_mu     0.100
_exptl_absorpt_correction_type     none
_exptl_absorpt_process_details     ?
_exptl_absorpt_correction_T_min     ?
_exptl_absorpt_correction_T_max     ?
_exptl_special_details
;
;
_diffrn_ambient_temperature     298(2)
_diffrn_radiation_type     MoK\a
_diffrn_radiation_wavelength     0.71073
_diffrn_radiation_source     'fine-focus sealed tube'
_diffrn_radiation_monochromator     graphite
_diffrn_measurement_device_type     'Stoe IPDS II'
_diffrn_measurement_method     'rotation method'
_diffrn_detector_area_resol_mean     ?
_diffrn_reflns_number     7737
_diffrn_reflns_av_R_equivalents     0.0396
_diffrn_reflns_av_sigmaI/netI     0.0298
_diffrn_reflns_theta_min     2.26
_diffrn_reflns_theta_max     29.26
_diffrn_reflns_theta_full     29.26
_diffrn_measured_fraction_theta_max     0.973
_diffrn_measured_fraction_theta_full     0.973
_diffrn_reflns_limit_h_min     -10
_diffrn_reflns_limit_h_max     10
_diffrn_reflns_limit_k_min     -13
_diffrn_reflns_limit_k_max     13
_diffrn_reflns_limit_l_min     -14
_diffrn_reflns_limit_l_max     14
_diffrn_standards_number     0
_diffrn_standards_interval_count     ?
_diffrn_standards_interval_time     ?
_diffrn_standards_decay_%     ?
_refine_special_details
;
Refinement of <i>F</i>^2^ against ALL reflections. The weighted <i>R</i>-factor
<i>wR</i> and goodness of fit <i>S</i> are based on <i>F</i>^2^, conventional
<i>R</i>-factors <i>R</i> are based on <i>F</i>, with <i>F</i> set to zero for
negative <i>F</i>^2^. The threshold expression of <i>F</i>^2^ >
\s(<i>F</i>^2^) is used only for calculating <i>R</i>-factors(gt) <i>etc</i>.
and is not relevant to the choice of reflections for refinement.
<i>R</i>-factors based on <i>F</i>^2^ are statistically about twice as large
as those based on <i>F</i>, and <i>R</i>- factors based on ALL data will be
even larger.
;
_reflns_number_total     3627
_reflns_number_gt     3161
_reflns_threshold_expression     I>2\s(I)
_refine_ls_structure_factor_coef     Fsqd
_refine_ls_matrix_type     full
_refine_ls_R_factor_all     0.0520
_refine_ls_R_factor_gt     0.0436
_refine_ls_wR_factor_gt     0.1196
_refine_ls_wR_factor_ref     0.1361
_refine_ls_goodness_of_fit_ref     1.133
_refine_ls_restrained_S_all     1.133
_refine_ls_number_reflns     3627
_refine_ls_number_parameters     212
_refine_ls_number_restraints     0
_refine_ls_hydrogen_treatment     mixed
_refine_ls_weighting_scheme     calc
_refine_ls_weighting_details
         'calc w=1/[\s^2^(Fo^2^)+(0.0720P)^2^+0.1037P] where P=(Fo^2^+2Fc^2^)/3'
_atom_sites_solution_hydrogens     geom
_atom_sites_solution_primary     direct
_atom_sites_solution_secondary     difmap
_refine_ls_shift/su_max     0.000
_refine_ls_shift/su_mean     0.000
_refine_diff_density_max     0.292
_refine_diff_density_min     -0.216
_refine_ls_extinction_method     none
_refine_ls_extinction_coef     ?
loop_
    _atom_type_symbol
    _atom_type_description
    _atom_type_scat_dispersion_real
    _atom_type_scat_dispersion_imag
    _atom_type_scat_source
    'C' 'C' 0.0033 0.0016
                         'International Tables Vol C Tables 4.2.6.8 and 6.1.1.4'
    'H' 'H' 0.0000 0.0000
                         'International Tables Vol C Tables 4.2.6.8 and 6.1.1.4'
    'O' 'O' 0.0106 0.0060
                         'International Tables Vol C Tables 4.2.6.8 and 6.1.1.4'
    'N' 'N' 0.0061 0.0033
                         'International Tables Vol C Tables 4.2.6.8 and 6.1.1.4'
_computing_data_collection     'X-RED32 (Stoe & Cie, 2005)'
_computing_cell_refinement     'X-AREA (Stoe & Cie, 2005)'
_computing_data_reduction     'X-AREA (Stoe & Cie, 2005)'
_computing_structure_solution     'SHELXS97 (Sheldrick, 2008)'
_computing_structure_refinement     'SHELXL97 (Sheldrick, 2008)'
_computing_molecular_graphics     'ORTEP-3 for Windows (Farrugia, 1997)'
_computing_publication_material     'WinGX (Farrugia, 1999)'
loop_
    _atom_site_type_symbol
    _atom_site_label
    _atom_site_fract_x
    _atom_site_fract_y
    _atom_site_fract_z
    _atom_site_U_iso_or_equiv
    _atom_site_adp_type
    _atom_site_calc_flag
    _atom_site_refinement_flags
    _atom_site_occupancy
    _atom_site_disorder_assembly
    _atom_site_disorder_group
    C C1 0.60706(15) 0.62937(12) 0.49240(11) 0.0298(2) Uani d . 1 . .
    C C2 0.69780(16) 0.61664(13) 0.36032(12) 0.0324(2) Uani d . 1 . .
    C C3 0.87442(18) 0.53663(16) 0.33404(14) 0.0410(3) Uani d . 1 . .
    H H3 0.9488 0.4711 0.4042 0.049 Uiso calc R 1 . .
    C C4 0.9358(2) 0.55825(19) 0.19890(16) 0.0494(3) Uani d . 1 . .
    H H4 1.0540 0.5065 0.1779 0.059 Uiso calc R 1 . .
    C C5 0.8237(2) 0.65604(19) 0.09393(15) 0.0502(3) Uani d . 1 . .
    H H5 0.8694 0.6697 0.0042 0.060 Uiso calc R 1 . .
    C C6 0.6452(2) 0.73333(16) 0.12066(13) 0.0425(3) Uani d . 1 . .
    H H6 0.5690 0.7968 0.0507 0.051 Uiso calc R 1 . .
    C C7 0.58481(16) 0.71222(13) 0.25611(12) 0.0332(2) Uani d . 1 . .
    C C8 0.40104(16) 0.77784(12) 0.31604(11) 0.0318(2) Uani d . 1 . .
    C C9 0.33814(17) 0.94765(13) 0.28511(13) 0.0374(3) Uani d . 1 . .
    C C10 0.29102(17) 0.97079(13) 0.41761(13) 0.0358(3) Uani d . 1 . .
    C C11 0.19816(19) 1.10289(14) 0.44465(16) 0.0441(3) Uani d . 1 . .
    H H11 0.1640 1.1909 0.3742 0.053 Uiso calc R 1 . .
    C C12 0.15988(19) 1.09807(16) 0.57670(17) 0.0469(3) Uani d . 1 . .
    H H12 0.0981 1.1843 0.5963 0.056 Uiso calc R 1 . .
    C C13 0.21185(17) 0.96457(16) 0.68549(15) 0.0413(3) Uani d . 1 . .
    C C14 0.1701(2) 0.9614(2) 0.82289(17) 0.0541(4) Uani d . 1 . .
    H H14 0.1102 1.0485 0.8415 0.065 Uiso calc R 1 . .
    C C15 0.2156(2) 0.8347(2) 0.92698(17) 0.0596(4) Uani d . 1 . .
    H H15 0.1890 0.8359 1.0161 0.071 Uiso calc R 1 . .
    C C16 0.3028(2) 0.7010(2) 0.90168(15) 0.0545(4) Uani d . 1 . .
    H H16 0.3306 0.6140 0.9742 0.065 Uiso calc R 1 . .
    C C17 0.34726(19) 0.69747(16) 0.77121(13) 0.0422(3) Uani d . 1 . .
    H H17 0.4051 0.6082 0.7558 0.051 Uiso calc R 1 . .
    C C18 0.30558(16) 0.82910(14) 0.65996(12) 0.0344(2) Uani d . 1 . .
    C C19 0.34334(15) 0.83897(12) 0.52100(12) 0.0310(2) Uani d . 1 . .
    O O1 0.67384(13) 0.57343(10) 0.60386(9) 0.0374(2) Uani d . 1 . .
    O O2 0.24447(12) 0.73626(10) 0.28658(9) 0.0376(2) Uani d . 1 . .
    H H2 0.268(3) 0.630(2) 0.317(2) 0.066(6) Uiso d . 1 . .
    O O3 0.32112(19) 1.03639(12) 0.17284(11) 0.0592(3) Uani d . 1 . .
    N N1 0.43075(13) 0.72309(10) 0.46469(9) 0.0303(2) Uani d . 1 . .
loop_
    _atom_site_aniso_label
    _atom_site_aniso_U_11
    _atom_site_aniso_U_22
    _atom_site_aniso_U_33
    _atom_site_aniso_U_12
    _atom_site_aniso_U_13
    _atom_site_aniso_U_23
    C1 0.0310(5) 0.0265(5) 0.0314(5) -0.0044(4) -0.0037(4) -0.0091(4)
    C2 0.0318(5) 0.0332(5) 0.0334(5) -0.0057(4) -0.0021(4) -0.0128(4)
    C3 0.0329(6) 0.0468(7) 0.0462(7) -0.0022(5) -0.0040(5) -0.0221(6)
    C4 0.0366(6) 0.0628(9) 0.0545(8) -0.0073(6) 0.0071(6) -0.0317(7)
    C5 0.0490(8) 0.0656(9) 0.0402(7) -0.0176(7) 0.0120(6) -0.0237(7)
    C6 0.0460(7) 0.0487(7) 0.0309(6) -0.0114(5) 0.0016(5) -0.0106(5)
    C7 0.0339(5) 0.0342(5) 0.0308(5) -0.0075(4) -0.0004(4) -0.0096(4)
    C8 0.0328(5) 0.0321(5) 0.0268(5) -0.0041(4) -0.0038(4) -0.0057(4)
    C9 0.0367(6) 0.0319(5) 0.0370(6) -0.0045(4) -0.0026(4) -0.0040(4)
    C10 0.0323(5) 0.0302(5) 0.0430(6) -0.0053(4) -0.0014(4) -0.0104(5)
    C11 0.0384(6) 0.0293(6) 0.0628(8) -0.0041(5) -0.0020(6) -0.0146(5)
    C12 0.0378(6) 0.0398(7) 0.0697(9) -0.0068(5) 0.0044(6) -0.0297(7)
    C13 0.0310(5) 0.0490(7) 0.0540(7) -0.0105(5) 0.0038(5) -0.0301(6)
    C14 0.0438(7) 0.0725(10) 0.0611(9) -0.0126(7) 0.0084(6) -0.0447(9)
    C15 0.0510(8) 0.0929(13) 0.0467(8) -0.0148(8) 0.0065(6) -0.0413(9)
    C16 0.0540(8) 0.0735(10) 0.0354(7) -0.0126(7) 0.0017(6) -0.0188(7)
    C17 0.0428(7) 0.0495(7) 0.0346(6) -0.0087(5) 0.0009(5) -0.0158(5)
    C18 0.0290(5) 0.0408(6) 0.0379(6) -0.0088(4) 0.0016(4) -0.0184(5)
    C19 0.0278(5) 0.0304(5) 0.0353(5) -0.0060(4) 0.0001(4) -0.0119(4)
    O1 0.0403(5) 0.0356(4) 0.0330(4) -0.0006(3) -0.0097(3) -0.0091(3)
    O2 0.0338(4) 0.0389(5) 0.0380(4) -0.0049(3) -0.0085(3) -0.0089(4)
    O3 0.0753(8) 0.0408(6) 0.0421(5) -0.0017(5) -0.0040(5) 0.0047(4)
    N1 0.0325(5) 0.0292(4) 0.0265(4) -0.0019(3) -0.0028(3) -0.0080(3)
_geom_special_details
;
All e.s.d.'s (except the e.s.d. in the dihedral angle between two l.s. planes)
are estimated using the full covariance matrix. The cell e.s.d.'s are taken
into account individually in the estimation of e.s.d.'s in distances, angles
and torsion angles; correlations between e.s.d.'s in cell parameters are only
used when they are defined by crystal symmetry. An approximate (isotropic)
treatment of cell e.s.d.'s is used for estimating e.s.d.'s involving l.s.
planes.
;
loop_
    _geom_bond_atom_site_label_1
    _geom_bond_atom_site_label_2
    _geom_bond_site_symmetry_2
    _geom_bond_distance
    _geom_bond_publ_flag
    C1 O1 . 1.2192(14) ?
    C1 N1 . 1.3908(14) ?
    C1 C2 . 1.4829(16) ?
    C2 C3 . 1.3855(16) ?
    C2 C7 . 1.3858(16) ?
    C3 C4 . 1.387(2) ?
    C3 H3 . 0.9300 ?
    C4 C5 . 1.393(2) ?
    C4 H4 . 0.9300 ?
    C5 C6 . 1.387(2) ?
    C5 H5 . 0.9300 ?
    C6 C7 . 1.3885(17) ?
    C6 H6 . 0.9300 ?
    C7 C8 . 1.4983(16) ?
    C8 O2 . 1.4071(14) ?
    C8 N1 . 1.4905(14) ?
    C8 C9 . 1.5445(16) ?
    C9 O3 . 1.2037(16) ?
    C9 C10 . 1.4616(18) ?
    C10 C19 . 1.3826(16) ?
    C10 C11 . 1.4075(17) ?
    C11 C12 . 1.359(2) ?
    C11 H11 . 0.9300 ?
    C12 C13 . 1.421(2) ?
    C12 H12 . 0.9300 ?
    C13 C14 . 1.420(2) ?
    C13 C18 . 1.4307(17) ?
    C14 C15 . 1.349(3) ?
    C14 H14 . 0.9300 ?
    C15 C16 . 1.404(3) ?
    C15 H15 . 0.9300 ?
    C16 C17 . 1.3704(18) ?
    C16 H16 . 0.9300 ?
    C17 C18 . 1.4148(19) ?
    C17 H17 . 0.9300 ?
    C18 C19 . 1.4177(16) ?
    C19 N1 . 1.4278(14) ?
    O2 H2 . 0.96(2) ?
loop_
    _geom_angle_atom_site_label_1
    _geom_angle_atom_site_label_2
    _geom_angle_atom_site_label_3
    _geom_angle_site_symmetry_1
    _geom_angle_site_symmetry_3
    _geom_angle
    _geom_angle_publ_flag
    O1 C1 N1 . . 125.83(10) ?
    O1 C1 C2 . . 127.52(10) ?
    N1 C1 C2 . . 106.62(9) ?
    C3 C2 C7 . . 121.55(11) ?
    C3 C2 C1 . . 128.81(11) ?
    C7 C2 C1 . . 109.36(10) ?
    C2 C3 C4 . . 117.33(12) ?
    C2 C3 H3 . . 121.3 ?
    C4 C3 H3 . . 121.3 ?
    C3 C4 C5 . . 121.23(13) ?
    C3 C4 H4 . . 119.4 ?
    C5 C4 H4 . . 119.4 ?
    C6 C5 C4 . . 121.25(12) ?
    C6 C5 H5 . . 119.4 ?
    C4 C5 H5 . . 119.4 ?
    C5 C6 C7 . . 117.34(13) ?
    C5 C6 H6 . . 121.3 ?
    C7 C6 H6 . . 121.3 ?
    C2 C7 C6 . . 121.28(11) ?
    C2 C7 C8 . . 109.15(10) ?
    C6 C7 C8 . . 129.57(11) ?
    O2 C8 N1 . . 111.82(9) ?
    O2 C8 C7 . . 113.83(9) ?
    N1 C8 C7 . . 103.29(9) ?
    O2 C8 C9 . . 104.10(9) ?
    N1 C8 C9 . . 103.13(9) ?
    C7 C8 C9 . . 120.25(10) ?
    O3 C9 C10 . . 129.58(12) ?
    O3 C9 C8 . . 124.77(12) ?
    C10 C9 C8 . . 105.45(9) ?
    C19 C10 C11 . . 121.77(12) ?
    C19 C10 C9 . . 110.43(10) ?
    C11 C10 C9 . . 127.75(12) ?
    C12 C11 C10 . . 118.08(13) ?
    C12 C11 H11 . . 121.0 ?
    C10 C11 H11 . . 121.0 ?
    C11 C12 C13 . . 121.64(12) ?
    C11 C12 H12 . . 119.2 ?
    C13 C12 H12 . . 119.2 ?
    C14 C13 C12 . . 120.91(13) ?
    C14 C13 C18 . . 118.03(14) ?
    C12 C13 C18 . . 121.06(12) ?
    C15 C14 C13 . . 121.45(14) ?
    C15 C14 H14 . . 119.3 ?
    C13 C14 H14 . . 119.3 ?
    C14 C15 C16 . . 120.45(14) ?
    C14 C15 H15 . . 119.8 ?
    C16 C15 H15 . . 119.8 ?
    C17 C16 C15 . . 120.69(16) ?
    C17 C16 H16 . . 119.7 ?
    C15 C16 H16 . . 119.7 ?
    C16 C17 C18 . . 120.21(14) ?
    C16 C17 H17 . . 119.9 ?
    C18 C17 H17 . . 119.9 ?
    C17 C18 C19 . . 125.32(11) ?
    C17 C18 C13 . . 119.13(12) ?
    C19 C18 C13 . . 115.52(12) ?
    C10 C19 C18 . . 121.92(11) ?
    C10 C19 N1 . . 109.84(10) ?
    C18 C19 N1 . . 128.21(10) ?
    C8 O2 H2 . . 107.6(12) ?
    C1 N1 C19 . . 126.89(9) ?
    C1 N1 C8 . . 111.06(9) ?
    C19 N1 C8 . . 108.74(9) ?
loop_
    _geom_torsion_atom_site_label_1
    _geom_torsion_atom_site_label_2
    _geom_torsion_atom_site_label_3
    _geom_torsion_atom_site_label_4
    _geom_torsion_site_symmetry_1
    _geom_torsion_site_symmetry_2
    _geom_torsion_site_symmetry_3
    _geom_torsion_site_symmetry_4
    _geom_torsion
    _geom_torsion_publ_flag
    O1 C1 C2 C3 . . . . 1.8(2) ?
    N1 C1 C2 C3 . . . . 179.64(12) ?
    O1 C1 C2 C7 . . . . -172.16(12) ?
    N1 C1 C2 C7 . . . . 5.70(13) ?
    C7 C2 C3 C4 . . . . 1.3(2) ?
    C1 C2 C3 C4 . . . . -171.95(12) ?
    C2 C3 C4 C5 . . . . -0.3(2) ?
    C3 C4 C5 C6 . . . . -1.2(2) ?
    C4 C5 C6 C7 . . . . 1.6(2) ?
    C3 C2 C7 C6 . . . . -0.90(19) ?
    C1 C2 C7 C6 . . . . 173.56(11) ?
    C3 C2 C7 C8 . . . . 177.95(11) ?
    C1 C2 C7 C8 . . . . -7.60(13) ?
    C5 C6 C7 C2 . . . . -0.6(2) ?
    C5 C6 C7 C8 . . . . -179.17(13) ?
    C2 C7 C8 O2 . . . . -115.06(11) ?
    C6 C7 C8 O2 . . . . 63.66(17) ?
    C2 C7 C8 N1 . . . . 6.39(12) ?
    C6 C7 C8 N1 . . . . -174.89(13) ?
    C2 C7 C8 C9 . . . . 120.48(11) ?
    C6 C7 C8 C9 . . . . -60.81(18) ?
    O2 C8 C9 O3 . . . . -72.49(16) ?
    N1 C8 C9 O3 . . . . 170.63(13) ?
    C7 C8 C9 O3 . . . . 56.47(18) ?
    O2 C8 C9 C10 . . . . 102.75(10) ?
    N1 C8 C9 C10 . . . . -14.13(12) ?
    C7 C8 C9 C10 . . . . -128.29(11) ?
    O3 C9 C10 C19 . . . . -176.69(14) ?
    C8 C9 C10 C19 . . . . 8.38(13) ?
    O3 C9 C10 C11 . . . . 6.1(2) ?
    C8 C9 C10 C11 . . . . -168.84(12) ?
    C19 C10 C11 C12 . . . . -0.18(19) ?
    C9 C10 C11 C12 . . . . 176.77(12) ?
    C10 C11 C12 C13 . . . . 0.3(2) ?
    C11 C12 C13 C14 . . . . -179.76(13) ?
    C11 C12 C13 C18 . . . . -0.5(2) ?
    C12 C13 C14 C15 . . . . 178.73(14) ?
    C18 C13 C14 C15 . . . . -0.5(2) ?
    C13 C14 C15 C16 . . . . -1.3(2) ?
    C14 C15 C16 C17 . . . . 1.6(3) ?
    C15 C16 C17 C18 . . . . 0.0(2) ?
    C16 C17 C18 C19 . . . . -179.45(13) ?
    C16 C17 C18 C13 . . . . -1.7(2) ?
    C14 C13 C18 C17 . . . . 2.00(18) ?
    C12 C13 C18 C17 . . . . -177.24(12) ?
    C14 C13 C18 C19 . . . . 179.92(11) ?
    C12 C13 C18 C19 . . . . 0.68(17) ?
    C11 C10 C19 C18 . . . . 0.37(18) ?
    C9 C10 C19 C18 . . . . -177.05(10) ?
    C11 C10 C19 N1 . . . . 178.75(11) ?
    C9 C10 C19 N1 . . . . 1.33(14) ?
    C17 C18 C19 C10 . . . . 177.17(12) ?
    C13 C18 C19 C10 . . . . -0.61(17) ?
    C17 C18 C19 N1 . . . . -0.9(2) ?
    C13 C18 C19 N1 . . . . -178.66(10) ?
    O1 C1 N1 C19 . . . . 40.41(18) ?
    C2 C1 N1 C19 . . . . -137.50(11) ?
    O1 C1 N1 C8 . . . . 176.42(11) ?
    C2 C1 N1 C8 . . . . -1.48(12) ?
    C10 C19 N1 C1 . . . . 125.80(12) ?
    C18 C19 N1 C1 . . . . -55.95(17) ?
    C10 C19 N1 C8 . . . . -11.01(13) ?
    C18 C19 N1 C8 . . . . 167.23(11) ?
    O2 C8 N1 C1 . . . . 119.96(10) ?
    C7 C8 N1 C1 . . . . -2.84(12) ?
    C9 C8 N1 C1 . . . . -128.76(10) ?
    O2 C8 N1 C19 . . . . -95.95(11) ?
    C7 C8 N1 C19 . . . . 141.25(9) ?
    C9 C8 N1 C19 . . . . 15.33(11) ?
loop_
    _geom_hbond_atom_site_label_D
    _geom_hbond_atom_site_label_H
    _geom_hbond_atom_site_label_A
    _geom_hbond_site_symmetry_A
    _geom_hbond_distance_DH
    _geom_hbond_distance_HA
    _geom_hbond_distance_DA
    _geom_hbond_angle_DHA
    _geom_hbond_publ_flag
    O2 H2 O1 2_666 0.96(2) 1.85(2) 2.7978(15) 172.2(17) yes
    C6 H6 O3 2_675 0.93 2.52 3.1609(18) 126 yes
data_global
_journal_date_recd_electronic     2011-02-08
_journal_date_accepted     2011-02-13
_journal_name_full     'Acta Crystallographica, Section E'
_journal_year     2011
_journal_volume     67
_journal_issue      3
_journal_page_first     o680
_journal_page_last     o680
_journal_paper_category     QO
_journal_coeditor_code     XU5159
_publ_contact_author_name     'Saeedeh Hashemian'
_publ_contact_author_address
;
Department of Chemistry, Islamic Azad University, Yazd Branch, Iran, Yazd
;
_publ_contact_author_email     'sa_hashemian@yahoo.com'
_publ_contact_author_fax     '98(351)6240020'
_publ_contact_author_phone     '98(351)8117570'
_publ_section_title
;\
10-Hydroxy-2-azapentacyclo[10.8.0.0^2,10^.0^4,9^.0^15,20^]icosa-1(12),4(9),5,7,\
13,15(20),16,18-octaene-3,11-dione
;
loop_
    _publ_author_name
    _publ_author_address
    'Hashemian, Saeedeh'
;
Department of Chemistry,
Islamic Azad University,
Yazd Branch, Yazd,
Iran
;
    'Notash, Behrouz'
;
Department of Chemistry,
Shahid Beheshti University, G. C.,
Evin,
Tehran 1983963113,
Iran
;
