# Supplementary material for: 10-Hydr­oxy-2-aza­penta­cyclo­[10.8.0.02,10.04,9.015,20]icosa-1(12),4(9),5,7,13,15(20),16,18-octa­ene-3,11-dione
Source: Acta Crystallogr Sect E Struct Rep Online. 2011 Feb 23;67(Pt 3):o680. doi: 10.1107/S1600536811005356 (PMC3052082; doi:10.1107/S1600536811005356)
Supplement: Supplementary file 2 [file e-67-0o680-Isup2.hkl]

# 
# h,k,l, Fc-squared, Fo-squared, sigma(Fo-squared) and status flag 
# 
data_I
_shelx_title ' KH417/ 88.9.27/ HASHEMIAN/AZAD YAZD' 
_shelx_refln_list_code          4 
_shelx_F_calc_maximum       32.61 
_exptl_crystal_F_000       440.00 
_reflns_d_resolution_high  0.7272 
 
loop_ 
 _symmetry_equiv_pos_as_xyz 
 'x, y, z' 
 '-x, -y, -z' 
 
_cell_length_a     7.3250 
_cell_length_b     9.7916 
_cell_length_c    10.4532 
_cell_angle_alpha  70.401 
_cell_angle_beta   82.503 
_cell_angle_gamma  75.862 
 
_shelx_F_squared_multiplier     1.000 
 
loop_ 
 _refln_index_h 
 _refln_index_k 
 _refln_index_l 
 _refln_F_squared_calc 
 _refln_F_squared_meas 
 _refln_F_squared_sigma 
 _refln_observed_status 
   3   0   0      810.11      861.98      1.98 o 
   4   0   0      387.24      426.26      0.88 o 
   5   0   0        3.59        3.57      0.28 o 
   6   0   0       57.46       63.46      0.44 o 
   7   0   0        0.07        0.32      0.27 o 
   8   0   0       62.06       58.07      0.52 o 
   9   0   0        2.37        1.41      0.46 o 
  -9   1   0        0.02        0.27      0.26 o 
  -8   1   0        0.26        0.18      0.21 o 
  -7   1   0        0.42        0.17      0.46 o 
  -6   1   0       68.40       73.95      0.98 o 
  -5   1   0        9.38        8.79      0.31 o 
  -4   1   0       11.22       13.29      0.26 o 
  -3   1   0       29.96       32.48      0.45 o 
  -2   1   0      117.33      128.72      0.58 o 
  -1   1   0      481.64      480.91      1.48 o 
   0   1   0      388.83      398.26      4.89 o 
   1   1   0      420.53      431.00      1.80 o 
   4   1   0      123.49      139.28      0.60 o 
   5   1   0      238.40      248.65      4.71 o 
   6   1   0       43.07       43.64      0.34 o 
   7   1   0       14.27       13.40      0.41 o 
   8   1   0       31.99       31.04      0.93 o 
   9   1   0        3.37        3.75      0.56 o 
  -9   2   0        3.60        4.89      0.46 o 
  -8   2   0        4.32        5.32      0.42 o 
  -7   2   0        8.84        7.95      2.02 o 
  -6   2   0       74.23       68.92     10.49 o 
  -5   2   0       41.78       35.04      0.50 o 
  -4   2   0      107.34      113.14      0.40 o 
  -3   2   0       34.47       41.79      0.50 o 
  -2   2   0       88.21       89.35      3.14 o 
  -1   2   0        9.84        5.40      0.43 o 
   0   2   0       71.74       70.55      0.64 o 
   3   2   0        0.31        0.81      0.32 o 
   4   2   0      101.57      111.50      1.44 o 
   5   2   0      328.34      349.60      2.25 o 
   6   2   0      142.16      149.14      1.04 o 
   7   2   0        0.15        0.21      0.32 o 
   8   2   0        6.43        6.57      0.29 o 
   9   2   0       14.37       12.49      0.50 o 
  -8   3   0        0.07       -0.01      0.27 o 
  -7   3   0        5.82        7.05      0.27 o 
  -6   3   0        4.22        3.49      0.16 o 
  -5   3   0       15.75       13.20      0.35 o 
  -4   3   0        5.97        5.15      0.39 o 
  -3   3   0       67.00       73.25      1.42 o 
  -2   3   0      282.04      298.99      5.86 o 
  -1   3   0      266.63      283.82      3.96 o 
   2   3   0      141.49      145.21      0.70 o 
   3   3   0       51.96       53.73      1.30 o 
   4   3   0       18.49       16.82      0.54 o 
   5   3   0        0.19        0.54      0.28 o 
   6   3   0       15.32       16.98      0.25 o 
   7   3   0        9.76        9.49      0.44 o 
   8   3   0       20.64       21.32      0.70 o 
   9   3   0        0.10        0.25      0.21 o 
  -8   4   0       14.98       15.75      0.39 o 
  -7   4   0        0.01        0.11      0.17 o 
  -6   4   0       11.15       12.03      0.37 o 
  -5   4   0        1.50        1.52      0.19 o 
  -4   4   0       50.02       48.63      0.56 o 
  -3   4   0       13.82       13.65      0.31 o 
  -2   4   0        3.91        3.18      0.36 o 
  -1   4   0      256.46      281.04      2.59 o 
   0   4   0      229.43      242.32      0.76 o 
   1   4   0        0.02       -0.05      0.33 o 
   2   4   0       14.78       15.39      0.39 o 
   3   4   0       12.40        8.81      0.26 o 
   4   4   0      205.05      222.05      4.37 o 
   5   4   0        5.03        5.57      0.85 o 
   6   4   0      164.80      164.06      3.86 o 
   7   4   0       10.35       10.75      0.25 o 
   8   4   0        0.04       -0.24      0.24 o 
   9   4   0        9.27        7.81      0.24 o 
  -8   5   0       12.77       12.30      0.46 o 
  -7   5   0        5.57        4.75      0.49 o 
  -6   5   0        0.76        0.81      0.32 o 
  -5   5   0      122.42      118.28      1.29 o 
  -4   5   0      193.07      175.60      0.57 o 
  -3   5   0      244.13      242.38      0.67 o 
  -2   5   0       54.75       44.03      0.35 o 
  -1   5   0       41.38       43.16      0.36 o 
   0   5   0        0.21        0.61      0.27 o 
   1   5   0        1.41        0.43      0.62 o 
   2   5   0        0.44        1.18      0.54 o 
   3   5   0       58.59       53.43      0.70 o 
   4   5   0      257.30      261.53      6.11 o 
   5   5   0        0.41        0.36      0.28 o 
   6   5   0       11.17       11.02      0.45 o 
   7   5   0       11.01       10.77      0.34 o 
   8   5   0       11.06       10.19      0.29 o 
   9   5   0        8.76        8.95      0.34 o 
  -7   6   0        0.12        0.54      0.21 o 
  -6   6   0        0.20        1.02      0.42 o 
  -5   6   0        0.31        0.48      0.19 o 
  -4   6   0       14.67       16.00      0.27 o 
  -3   6   0        1.81        1.57      0.46 o 
  -2   6   0      100.16      102.93      2.02 o 
  -1   6   0        1.17       -0.39      1.07 o 
   0   6   0       50.44       55.28      0.66 o 
   1   6   0       57.71       56.98      0.38 o 
   2   6   0       95.77       95.81      0.70 o 
   3   6   0       10.08       13.17      0.27 o 
   4   6   0       25.93       27.19      0.79 o 
   5   6   0       35.05       33.67      0.33 o 
   6   6   0       45.49       46.83      1.88 o 
   7   6   0        0.54        1.25      0.28 o 
   8   6   0        0.37        0.74      0.28 o 
   9   6   0        0.78        0.75      0.24 o 
  -6   7   0        2.87        3.35      0.24 o 
  -5   7   0        3.98        5.24      0.38 o 
  -4   7   0        0.57        1.63      0.28 o 
  -3   7   0      113.53      110.86      1.10 o 
  -2   7   0        7.49        9.19      0.86 o 
  -1   7   0      286.70      282.29      2.69 o 
   0   7   0      111.01      111.54      1.19 o 
   1   7   0       60.46       57.75      0.90 o 
   2   7   0       78.32       74.03      1.68 o 
   3   7   0        2.08        2.37      0.41 o 
   4   7   0       25.31       23.63      0.96 o 
   5   7   0      146.16      151.43      4.46 o 
   6   7   0        1.18        1.82      0.28 o 
   7   7   0       38.63       38.44      0.77 o 
   8   7   0       10.54       10.67      0.28 o 
   9   7   0        0.49        0.77      0.31 o 
  -6   8   0        7.02        6.48      0.26 o 
  -5   8   0       17.39       19.24      0.66 o 
  -4   8   0       24.62       22.06      0.88 o 
  -3   8   0        0.02        0.98      0.47 o 
  -2   8   0       36.48       36.15      1.19 o 
  -1   8   0      142.63      152.69      0.54 o 
   0   8   0        8.24        5.91      0.22 o 
   1   8   0      154.72      145.06      0.61 o 
   2   8   0       74.51       76.22      0.49 o 
   3   8   0      116.22      114.61      1.52 o 
   4   8   0        3.90        4.52      0.25 o 
   5   8   0       12.74       14.08      0.25 o 
   6   8   0       25.54       26.09      0.59 o 
   7   8   0       33.48       32.58      2.86 o 
   8   8   0        1.63        1.73      0.30 o 
  -5   9   0        0.17        0.62      0.21 o 
  -4   9   0        2.19        2.72      0.44 o 
  -3   9   0        8.53        9.23      0.45 o 
  -2   9   0        0.58        1.47      0.24 o 
  -1   9   0       28.09       27.07      0.33 o 
   0   9   0       83.46       78.22     41.39 o 
   1   9   0      139.24      144.10      1.29 o 
   2   9   0       54.98       53.27      0.35 o 
   3   9   0      177.87      179.54      2.93 o 
   4   9   0        8.68        9.67      0.70 o 
   5   9   0       29.85       30.39      0.57 o 
   6   9   0        0.08        0.03      0.34 o 
   7   9   0        0.40        0.95      0.29 o 
   8   9   0        0.85        0.53      0.27 o 
  -4  10   0        4.82        3.74      0.26 o 
  -3  10   0       23.47       26.32      0.39 o 
  -2  10   0        2.36        2.49      0.23 o 
  -1  10   0        0.04        0.33      0.22 o 
   0  10   0        9.61       10.12      5.69 o 
   1  10   0        0.09        0.52      0.22 o 
   2  10   0        4.21        3.53      0.29 o 
   3  10   0        0.03        0.44      0.23 o 
   4  10   0        5.28        5.75      0.29 o 
   5  10   0        0.84        1.09      0.29 o 
   6  10   0        0.00       -0.18      0.84 o 
   7  10   0        0.38        0.94      0.38 o 
  -2  11   0        0.02        0.59      0.56 o 
  -1  11   0        5.82        6.96      0.43 o 
   0  11   0       10.94       12.05      0.44 o 
   1  11   0        4.59        3.80      2.47 o 
   2  11   0        2.77        3.07      0.32 o 
   3  11   0        7.50        8.84      0.98 o 
   4  11   0        0.00       -0.24      0.24 o 
   5  11   0        6.24        7.76      0.31 o 
   6  11   0        3.52        3.44      0.40 o 
  -1  12   0       17.61       15.94      2.39 o 
   0  12   0       15.22       13.83      0.26 o 
   1  12   0        0.00        0.74      0.42 o 
   2  12   0        0.21        0.37      0.29 o 
   3  12   0       10.38       10.11      0.55 o 
   4  12   0        3.44        2.90      0.66 o 
   5  12   0        7.11        7.52      0.28 o 
  -4 -12   1       10.55        9.71      5.44 o 
  -3 -12   1        0.03        0.54      0.53 o 
  -2 -12   1        7.50        9.06      0.47 o 
  -1 -12   1        0.69        0.39      0.31 o 
   0 -12   1        1.11        1.92      0.31 o 
  -6 -11   1       10.89        9.99      0.68 o 
  -5 -11   1        0.01        0.40      0.29 o 
  -4 -11   1        1.10        1.10      0.32 o 
  -3 -11   1        2.72        2.97      1.68 o 
  -2 -11   1        7.55        7.26      4.21 o 
  -1 -11   1        3.41        4.10      0.40 o 
   0 -11   1       15.51       16.47      0.47 o 
   1 -11   1        6.92        7.28      0.31 o 
   2 -11   1       13.70       13.18      0.29 o 
  -7 -10   1        0.75        0.70      0.22 o 
  -6 -10   1        0.66        0.71      0.45 o 
  -5 -10   1        2.76        3.11      0.34 o 
  -4 -10   1        6.45        6.50      0.39 o 
  -3 -10   1       27.06       26.54      0.30 o 
  -2 -10   1        3.60        2.58      1.72 o 
  -1 -10   1       35.93       35.31     18.38 o 
   0 -10   1       11.21       12.80      0.42 o 
   1 -10   1        0.32        0.50      0.22 o 
   2 -10   1       21.03       22.41      0.34 o 
   3 -10   1        3.80        3.23      0.47 o 
  -8  -9   1        0.14       -0.15      0.44 o 
  -7  -9   1        3.04        2.83      0.25 o 
  -6  -9   1        1.67        1.26      0.50 o 
  -5  -9   1        6.82        6.05      0.56 o 
  -4  -9   1       12.35       12.51      0.26 o 
  -3  -9   1       19.52       19.52      0.32 o 
  -2  -9   1        1.04        1.94      0.23 o 
  -1  -9   1       42.20       40.93     21.47 o 
   0  -9   1        2.08        2.70      0.28 o 
   1  -9   1        0.85        1.84      0.58 o 
   2  -9   1       41.05       40.69      0.62 o 
   3  -9   1       11.46       12.12      0.27 o 
   4  -9   1        6.95        7.11      0.25 o 
   5  -9   1        0.50        0.30      0.22 o 
  -8  -8   1        0.50        0.63      0.30 o 
  -7  -8   1       20.41       20.33      0.35 o 
  -6  -8   1       66.17       68.25      1.06 o 
  -5  -8   1        5.09        5.00      0.24 o 
  -4  -8   1       38.61       40.68      0.68 o 
  -3  -8   1        0.03        0.17      0.23 o 
  -2  -8   1       19.04       17.42      0.94 o 
  -1  -8   1       11.14        9.11      0.29 o 
   0  -8   1        2.23        1.52      0.28 o 
   1  -8   1       57.69       61.30      0.55 o 
   2  -8   1       49.10       47.03      0.41 o 
   3  -8   1        3.08        3.18      0.27 o 
   4  -8   1        2.41        1.95      0.28 o 
   5  -8   1       35.62       36.92      0.29 o 
  -9  -7   1        1.81        1.18      0.32 o 
  -8  -7   1        0.04       -0.30      0.30 o 
  -7  -7   1       18.23       19.10      0.90 o 
  -6  -7   1        7.12        6.02      0.25 o 
  -5  -7   1       50.14       52.40      0.64 o 
  -4  -7   1        7.22        9.02      0.51 o 
  -3  -7   1        0.25        0.18      0.39 o 
  -2  -7   1        0.00       -0.43      0.43 o 
  -1  -7   1      196.39      198.68      2.43 o 
   0  -7   1       72.85       77.75      1.52 o 
   1  -7   1       69.70       65.45      0.58 o 
   2  -7   1      197.46      190.14      3.47 o 
   3  -7   1       25.66       24.05      1.01 o 
   4  -7   1       12.67       12.93      0.44 o 
   5  -7   1        0.36        0.86      0.18 o 
   6  -7   1        2.21        1.83      0.36 o 
  -9  -6   1        1.22        1.40      0.43 o 
  -8  -6   1        0.11        0.57      0.29 o 
  -7  -6   1        1.68        2.13      0.28 o 
  -6  -6   1        5.78        5.40      0.80 o 
  -5  -6   1      136.23      145.11      4.17 o 
  -4  -6   1        0.02        0.01      0.28 o 
  -3  -6   1       20.71       25.72      0.29 o 
  -2  -6   1       15.07       14.72      0.45 o 
  -1  -6   1      100.57       89.20      0.79 o 
   0  -6   1      175.11      175.94      1.09 o 
   1  -6   1      470.65      438.78      1.20 o 
   2  -6   1        2.20        2.74      1.09 o 
   3  -6   1      521.68      512.30      5.67 o 
   4  -6   1       14.12       12.07      0.27 o 
   5  -6   1        7.09        7.51      0.22 o 
   6  -6   1       12.89       13.47      0.23 o 
   7  -6   1        8.75       10.84      0.88 o 
  -9  -5   1        4.61        5.06      0.28 o 
  -8  -5   1        4.04        3.68      0.44 o 
  -7  -5   1        7.94        7.49      0.30 o 
  -6  -5   1        1.67        1.70      0.28 o 
  -5  -5   1       21.68       18.58      0.61 o 
  -4  -5   1       57.40       56.91      2.29 o 
  -3  -5   1      228.42      234.75      7.54 o 
  -2  -5   1        0.08       -0.08      0.24 o 
  -1  -5   1       85.91       96.58      0.45 o 
   0  -5   1      236.76      229.73      7.46 o 
   1  -5   1       89.06       83.96      0.58 o 
   2  -5   1       22.55       19.96      0.26 o 
   3  -5   1      487.25      485.89      0.94 o 
   4  -5   1        0.24        0.51      0.24 o 
   5  -5   1      243.39      236.39      4.67 o 
   6  -5   1       18.76       19.46      0.27 o 
   7  -5   1        3.44        2.63      0.45 o 
   8  -5   1        1.96        1.64      0.43 o 
  -9  -4   1        5.07        4.76      0.39 o 
  -8  -4   1       17.57       17.18      0.41 o 
  -7  -4   1       28.64       29.83      0.97 o 
  -6  -4   1       17.47       15.45      0.33 o 
  -5  -4   1        3.14        3.97      0.29 o 
  -4  -4   1       18.26       20.15      0.34 o 
  -3  -4   1        0.00        0.23      0.23 o 
  -2  -4   1       68.64       66.90      0.98 o 
  -1  -4   1       78.53       90.51      0.83 o 
   0  -4   1      117.49      116.85      2.69 o 
   1  -4   1        7.43        8.28      0.36 o 
   2  -4   1        2.40        1.56      0.24 o 
   3  -4   1       84.00       79.62      1.04 o 
   4  -4   1      108.27      111.96      0.70 o 
   5  -4   1        2.24        2.07      0.24 o 
   6  -4   1       18.52       21.03      0.53 o 
   7  -4   1       15.26       15.83      0.25 o 
   8  -4   1        2.55        2.16      0.30 o 
  -9  -3   1        5.32        5.63      1.14 o 
  -8  -3   1        0.92        1.60      0.26 o 
  -7  -3   1        2.35        2.74      0.23 o 
  -6  -3   1        0.01       -0.09      0.30 o 
  -5  -3   1       28.85       31.68      1.18 o 
  -4  -3   1        8.48        6.64      0.42 o 
  -3  -3   1       22.69       20.54      0.37 o 
  -2  -3   1      584.39      551.97      1.22 o 
  -1  -3   1      139.02      124.23      1.41 o 
   2  -3   1       61.07       57.91      0.68 o 
   3  -3   1        3.06        2.83      0.71 o 
   4  -3   1       32.63       26.89      3.92 o 
   5  -3   1       56.82       56.12      8.45 o 
   6  -3   1       45.86       40.40      5.53 o 
   7  -3   1        5.99        5.04      0.46 o 
   8  -3   1        0.07        0.16      0.28 o 
  -9  -2   1        2.81        3.18      0.38 o 
  -8  -2   1       20.50       18.63      0.42 o 
  -7  -2   1       96.78       94.31      1.64 o 
  -6  -2   1       46.05       46.63      1.05 o 
  -5  -2   1        2.33        2.70      0.31 o 
  -4  -2   1        0.20        0.26      0.29 o 
  -3  -2   1      191.65      188.29      9.07 o 
  -2  -2   1      136.54      129.18      4.33 o 
  -1  -2   1        5.94        2.86      0.36 o 
   0  -2   1      132.93      119.16     63.09 o 
   1  -2   1        9.67       10.17      0.45 o 
   2  -2   1       45.39       54.72      0.66 o 
   3  -2   1       49.46       53.71      0.35 o 
   4  -2   1       68.15       64.45      0.47 o 
   5  -2   1      106.48       98.81      0.40 o 
   6  -2   1       75.85       73.93      1.46 o 
   7  -2   1       20.77       19.24      4.73 o 
   8  -2   1        1.89        2.02      0.71 o 
   9  -2   1        0.25        0.64      0.26 o 
  -9  -1   1        3.47        2.96      0.93 o 
  -8  -1   1        2.26        1.55      0.30 o 
  -7  -1   1        4.39        4.49      0.36 o 
  -6  -1   1       23.59       24.09      0.29 o 
  -5  -1   1      161.62      164.64      0.86 o 
  -4  -1   1      188.09      211.19      0.67 o 
  -3  -1   1      209.34      204.62      5.29 o 
  -2  -1   1        0.16        0.62      0.44 o 
  -1  -1   1      171.91      152.02      1.13 o 
   0  -1   1      931.74        0.87      0.54 o 
   1  -1   1      526.36      539.35      2.16 o 
   2  -1   1        0.05        0.44      0.29 o 
   3  -1   1      201.74      215.22      1.87 o 
   4  -1   1      322.46      330.75      2.11 o 
   5  -1   1       25.15       21.71      0.53 o 
   6  -1   1      100.18      102.63      0.90 o 
   7  -1   1        0.65        1.99      0.42 o 
   8  -1   1        4.07        3.78      0.24 o 
   9  -1   1       11.09       11.71      3.14 o 
  -9   0   1        1.55        0.97      0.36 o 
  -8   0   1        0.52        0.52      0.30 o 
  -7   0   1       76.99       73.51      0.81 o 
  -6   0   1        0.07       -0.41      0.41 o 
  -5   0   1       40.14       44.05      0.51 o 
  -4   0   1      142.02      144.13      3.03 o 
  -3   0   1      574.94      604.26      1.60 o 
  -2   0   1      374.58      371.65      1.55 o 
   3   0   1       25.68       19.15      0.24 o 
   4   0   1        1.08        1.29      0.20 o 
   5   0   1       30.85       35.22      0.64 o 
   6   0   1        0.66        0.64      0.38 o 
   7   0   1        0.32        0.16      0.35 o 
   8   0   1       10.16       10.15      0.57 o 
   9   0   1       10.21        9.81      0.32 o 
  -9   1   1        0.01        0.34      0.29 o 
  -8   1   1       11.90       12.87      0.73 o 
  -7   1   1       13.03        9.75      2.72 o 
  -6   1   1      227.23      225.03     55.18 o 
  -5   1   1       37.31       36.99      0.58 o 
  -4   1   1       73.78       72.78      1.20 o 
  -3   1   1      513.37      547.08      1.05 o 
  -2   1   1      261.21      258.78     39.94 o 
  -1   1   1       40.17       37.33      0.51 o 
   0   1   1      457.56      483.60      1.75 o 
   3   1   1      635.86      663.25      1.81 o 
   4   1   1      440.29      489.11      2.41 o 
   5   1   1       35.56       41.34      0.96 o 
   6   1   1       70.57       68.52      0.49 o 
   7   1   1       19.67       19.52      0.25 o 
   8   1   1       26.36       25.35      1.44 o 
   9   1   1        3.00        2.50      0.45 o 
  -9   2   1        1.41        1.88      0.29 o 
  -8   2   1        0.03        0.10      0.26 o 
  -7   2   1       31.88       33.21      0.38 o 
  -6   2   1       98.99       95.52      2.24 o 
  -5   2   1      131.75      132.01     15.50 o 
  -4   2   1     1063.11      924.43    358.63 o 
  -3   2   1       72.37       77.25      1.54 o 
  -1   2   1       11.17        9.89      0.32 o 
   3   2   1       10.85       10.12      0.37 o 
   5   2   1      438.69      461.10      4.62 o 
   6   2   1       30.27       29.93      0.65 o 
   7   2   1       32.37       31.00      0.40 o 
   8   2   1       18.46       17.57      0.31 o 
   9   2   1        7.18        7.38      0.34 o 
  -8   3   1       10.92       11.22      0.37 o 
  -7   3   1        0.72        0.38      0.23 o 
  -6   3   1       45.24       40.43      1.02 o 
  -5   3   1       78.50       75.61      0.59 o 
  -4   3   1       78.31       81.75      0.85 o 
  -3   3   1       37.93       35.15      0.37 o 
  -2   3   1      122.04      121.09      0.75 o 
  -1   3   1        0.33        0.63      0.24 o 
   0   3   1       36.54       41.17      0.52 o 
   2   3   1      105.64      104.48      2.40 o 
   3   3   1      441.41      492.30      1.10 o 
   5   3   1      684.27      731.88      1.28 o 
   6   3   1      559.44      581.59      1.27 o 
   7   3   1        1.02        1.24      0.20 o 
   8   3   1        0.00        0.04      0.46 o 
   9   3   1        4.47        5.33      0.25 o 
  10   3   1        4.57        3.42      0.52 o 
  -8   4   1        0.00        0.44      0.34 o 
  -7   4   1        0.91        0.78      0.22 o 
  -6   4   1        4.93        5.59      0.24 o 
  -5   4   1        9.73       10.65      0.24 o 
  -4   4   1        0.00        0.03      0.22 o 
  -3   4   1       13.30       20.82      0.25 o 
  -2   4   1      415.80      433.13      2.02 o 
  -1   4   1       37.82       33.87      0.38 o 
   0   4   1       97.08      102.81      1.01 o 
   2   4   1        0.04        0.62      0.31 o 
   4   4   1       99.39      112.87      2.63 o 
   5   4   1       70.06       77.66      0.97 o 
   6   4   1      183.94      197.57      3.11 o 
   7   4   1        1.90        1.69      0.23 o 
   8   4   1        5.42        4.51      0.29 o 
   9   4   1        0.56        0.80      0.21 o 
  -8   5   1       14.15       13.90      0.59 o 
  -7   5   1       10.90       11.44      0.26 o 
  -6   5   1       17.83       19.32      0.57 o 
  -5   5   1       30.73       28.25      0.52 o 
  -4   5   1        3.59        2.69      0.23 o 
  -3   5   1        3.09        2.91      0.25 o 
  -2   5   1      103.64      106.78      0.48 o 
  -1   5   1      283.77      270.80      1.79 o 
   0   5   1       81.07       81.89      0.96 o 
   1   5   1       42.89       36.36      0.70 o 
   3   5   1      708.16      775.22     16.19 o 
   4   5   1        2.81        3.83      0.24 o 
   5   5   1       21.15       19.94      0.41 o 
   6   5   1      120.30      118.97      3.88 o 
   7   5   1       26.60       27.17      0.37 o 
   8   5   1        0.46        0.42      0.20 o 
   9   5   1        4.20        4.35      0.25 o 
  -7   6   1        5.47        5.44      0.22 o 
  -6   6   1        1.96        1.94      0.20 o 
  -5   6   1        1.85        1.23      0.22 o 
  -4   6   1       10.37        9.80      0.30 o 
  -3   6   1        0.33        0.31      0.23 o 
  -2   6   1        9.79        9.71      0.31 o 
  -1   6   1       89.13       91.93      1.05 o 
   0   6   1       11.82       10.33      0.31 o 
   1   6   1        0.57        0.53      0.24 o 
   2   6   1      286.87      289.37      4.85 o 
   3   6   1       12.07       13.74      0.28 o 
   4   6   1        6.91        7.15      0.49 o 
   5   6   1       12.91       12.55      0.58 o 
   6   6   1       57.26       58.84      2.05 o 
   7   6   1        0.65        0.53      0.30 o 
   8   6   1       14.25       14.65      0.34 o 
   9   6   1        0.24        0.51      0.32 o 
  -7   7   1        6.55        6.30      0.59 o 
  -6   7   1       13.79       14.15      0.43 o 
  -5   7   1        0.31        0.27      0.22 o 
  -4   7   1        1.06        0.21      0.26 o 
  -3   7   1      169.29      161.58      1.07 o 
  -2   7   1      141.24      131.03      0.51 o 
  -1   7   1      206.96      201.94      3.76 o 
   0   7   1      217.01      199.91      1.82 o 
   1   7   1        0.97        0.96      0.24 o 
   2   7   1       60.81       60.41      0.38 o 
   3   7   1       63.20       69.83      1.11 o 
   4   7   1       41.18       42.02      0.57 o 
   5   7   1       11.16       11.27      0.42 o 
   6   7   1        0.11        0.75      0.22 o 
   7   7   1       29.96       28.61      0.81 o 
   8   7   1        5.16        5.80      0.35 o 
   9   7   1        2.25        2.54      0.37 o 
  -6   8   1        0.01        0.28      0.23 o 
  -5   8   1        0.03        0.30      0.23 o 
  -4   8   1        0.02        0.16      0.39 o 
  -3   8   1       12.84       13.61      0.30 o 
  -2   8   1       11.13        9.82      0.42 o 
  -1   8   1       57.46       56.32     15.91 o 
   0   8   1      100.89      100.42      0.47 o 
   1   8   1      157.51      161.24      1.53 o 
   2   8   1        7.18        8.24      0.30 o 
   3   8   1       10.18        9.62      0.25 o 
   4   8   1       34.95       36.76      0.45 o 
   5   8   1       39.04       40.48      0.78 o 
   6   8   1        2.57        2.66      0.25 o 
   7   8   1        0.14        0.38      0.80 o 
   8   8   1        1.56        2.28      0.29 o 
   9   8   1        4.43        3.99      0.43 o 
  -5   9   1       20.64       19.78      0.70 o 
  -4   9   1        0.42       -0.06      0.28 o 
  -3   9   1        9.07       11.97      0.97 o 
  -2   9   1       41.57       45.59      1.28 o 
  -1   9   1       10.27        8.41      2.30 o 
   0   9   1       34.73       41.07      0.36 o 
   1   9   1      195.32      199.62      0.54 o 
   2   9   1       27.71       27.88      0.34 o 
   3   9   1      128.19      135.61      6.37 o 
   4   9   1        2.97        2.19      0.29 o 
   5   9   1        9.36       10.14      0.23 o 
   6   9   1        0.23        0.67      0.49 o 
   7   9   1        4.12        3.23      0.29 o 
   8   9   1        0.55        0.80      0.30 o 
  -4  10   1        3.78        4.00      0.31 o 
  -3  10   1       11.82       13.46      0.48 o 
  -2  10   1       81.26       82.58      1.29 o 
  -1  10   1       10.95       14.63      0.38 o 
   0  10   1       41.93       34.71      6.49 o 
   1  10   1        0.36        0.64      0.59 o 
   2  10   1       13.10       14.24      0.25 o 
   3  10   1       22.30       24.34      0.45 o 
   4  10   1       10.84       11.49      0.27 o 
   5  10   1       20.79       20.23      0.86 o 
   6  10   1        9.25       10.19      0.71 o 
   7  10   1        6.32        7.15      0.26 o 
  -3  11   1        0.13       -0.06      0.24 o 
  -2  11   1        8.50       10.05      0.32 o 
  -1  11   1       31.07       32.35      2.03 o 
   0  11   1       10.74        9.25      5.17 o 
   1  11   1       18.82       21.43      1.69 o 
   2  11   1        5.87        6.46      0.81 o 
   3  11   1       48.08       48.92      0.33 o 
   4  11   1        9.13        8.43      0.26 o 
   5  11   1       68.46       70.98      5.19 o 
   6  11   1        0.15        0.04      0.35 o 
   7  11   1       11.92       10.46      0.48 o 
  -1  12   1        0.10        0.42      0.43 o 
   0  12   1        0.32       -0.10      0.26 o 
   1  12   1        0.34       -0.21      0.21 o 
   2  12   1        2.15        1.91      0.24 o 
   3  12   1        3.26        4.15      0.93 o 
   4  12   1        0.64        1.78      0.24 o 
   5  12   1        1.29        1.29      0.37 o 
  -5 -11   2        0.04       -0.11      0.70 o 
  -4 -11   2        5.75        5.51      2.92 o 
  -3 -11   2       17.03       19.42      0.47 o 
  -2 -11   2        9.50       10.11      0.35 o 
  -1 -11   2       11.09       12.93      0.46 o 
   0 -11   2       74.83       80.25      0.66 o 
   1 -11   2       25.86       25.25      0.92 o 
  -6 -10   2        0.22        0.38      0.41 o 
  -5 -10   2        1.42        1.35      0.47 o 
  -4 -10   2       15.63       13.77      5.15 o 
  -3 -10   2        5.71        3.48      1.63 o 
  -2 -10   2        0.83        1.16      0.41 o 
  -1 -10   2        1.63        2.13      0.40 o 
   0 -10   2        1.39        3.77      0.39 o 
   1 -10   2        0.85        1.63      0.54 o 
   2 -10   2        7.74        8.19      0.43 o 
   3 -10   2        5.96        5.98      0.23 o 
  -7  -9   2        6.30        6.22      0.52 o 
  -6  -9   2        0.01       -0.32      0.32 o 
  -5  -9   2       40.58       39.73      2.80 o 
  -4  -9   2       16.63       15.56      0.28 o 
  -3  -9   2        4.45        4.63      0.55 o 
  -2  -9   2       31.58       28.79     15.45 o 
  -1  -9   2        2.41        4.12      0.29 o 
   0  -9   2       34.21       40.13      0.50 o 
   1  -9   2        5.87        7.30      0.40 o 
   2  -9   2       79.08       86.55      1.63 o 
   3  -9   2        3.12        2.64      0.21 o 
   4  -9   2        1.90        2.09      0.24 o 
  -8  -8   2        0.32        0.53      0.36 o 
  -7  -8   2        6.76        6.65      0.29 o 
  -6  -8   2        0.25        0.21      0.60 o 
  -5  -8   2        0.03       -0.38      0.38 o 
  -4  -8   2        0.79        0.69      0.23 o 
  -3  -8   2       48.18       44.84      1.01 o 
  -2  -8   2       70.13       65.94     34.54 o 
  -1  -8   2       10.71       10.48      0.30 o 
   0  -8   2       51.05       47.40      0.44 o 
   1  -8   2       63.96       57.43      0.55 o 
   2  -8   2       27.41       26.64      0.29 o 
   3  -8   2        3.62        3.43      0.23 o 
   4  -8   2        0.00        0.97      0.38 o 
   5  -8   2        2.43        2.19      0.21 o 
  -8  -7   2        4.51        3.89      0.47 o 
  -7  -7   2       17.06       16.60      1.00 o 
  -6  -7   2       43.21       43.17      2.24 o 
  -5  -7   2       10.07       11.47      0.43 o 
  -4  -7   2       59.48       57.05      1.66 o 
  -3  -7   2       27.35       27.69      1.25 o 
  -2  -7   2        5.51        6.02      0.29 o 
  -1  -7   2        6.34        3.53      2.31 o 
   0  -7   2        2.73        1.92      0.39 o 
   1  -7   2       17.46       14.82      0.33 o 
   2  -7   2       21.38       21.72      0.62 o 
   3  -7   2        9.94       10.07      0.43 o 
   4  -7   2        1.67        2.00      0.36 o 
   5  -7   2       10.13       10.83      0.22 o 
   6  -7   2        1.65        1.25      0.21 o 
  -9  -6   2        0.10        0.42      0.27 o 
  -8  -6   2       20.20       19.43      0.63 o 
  -7  -6   2        0.20        0.46      0.29 o 
  -6  -6   2        0.77        1.10      0.31 o 
  -5  -6   2       21.23       21.69      1.95 o 
  -4  -6   2      150.83      149.68      3.52 o 
  -3  -6   2       10.49       14.19      0.89 o 
  -2  -6   2      114.52      115.89      1.36 o 
  -1  -6   2        2.72        3.75      2.25 o 
   0  -6   2      142.04      136.20      0.68 o 
   1  -6   2       90.71       87.64      0.64 o 
   2  -6   2        6.67        4.47      0.28 o 
   3  -6   2      429.10      434.44      1.01 o 
   4  -6   2       84.30       80.15      0.49 o 
   5  -6   2        0.14        0.25      0.25 o 
   6  -6   2        1.29        1.38      0.18 o 
   7  -6   2       17.92       16.40      0.67 o 
  -9  -5   2       20.54       16.93      1.10 o 
  -8  -5   2       27.44       26.51      1.19 o 
  -7  -5   2       26.46       26.41      0.41 o 
  -6  -5   2       16.59       16.24      1.23 o 
  -5  -5   2        2.16        2.30      0.24 o 
  -4  -5   2        0.32        0.03      0.23 o 
  -3  -5   2       87.32       96.04      1.10 o 
  -2  -5   2      121.88      129.91      3.07 o 
  -1  -5   2       30.34       26.25     14.16 o 
   0  -5   2       92.39       96.51      0.60 o 
   1  -5   2       33.07       38.57      0.43 o 
   2  -5   2        0.72        1.29      0.28 o 
   3  -5   2        0.00        0.05      0.26 o 
   4  -5   2       20.02       20.29      0.25 o 
   5  -5   2       28.32       30.48      0.78 o 
   6  -5   2        4.58        4.25      0.23 o 
   7  -5   2        3.75        3.79      0.25 o 
  -9  -4   2        8.78        6.86      1.38 o 
  -8  -4   2       14.21       15.26      0.64 o 
  -7  -4   2       15.54       16.98      0.39 o 
  -6  -4   2        2.92        2.58      0.35 o 
  -5  -4   2      147.36      160.04      3.69 o 
  -4  -4   2        4.82        6.25      0.34 o 
  -3  -4   2      539.10      568.59      3.98 o 
  -2  -4   2       13.92       15.30      0.26 o 
  -1  -4   2      766.87      508.74      1.44 o 
   0  -4   2       59.61       62.53      0.56 o 
   1  -4   2       82.45      111.17      0.67 o 
   2  -4   2        7.39        7.87      0.33 o 
   3  -4   2      158.53      155.40      1.35 o 
   4  -4   2       67.69       64.07      2.38 o 
   5  -4   2      346.96      343.63      0.67 o 
   6  -4   2       48.42       46.81      0.33 o 
   7  -4   2       37.12       38.48      1.00 o 
   8  -4   2       47.37       46.68      0.81 o 
  -9  -3   2        7.75        6.79      1.02 o 
  -8  -3   2        3.72        3.58      0.23 o 
  -7  -3   2        9.39       10.43      0.52 o 
  -6  -3   2       31.97       31.46      1.55 o 
  -5  -3   2        1.65        1.11      0.31 o 
  -4  -3   2       16.24       15.29      1.00 o 
  -3  -3   2      132.75      109.29      4.67 o 
  -2  -3   2      129.05      128.56      0.81 o 
  -1  -3   2       60.55       58.46     31.26 o 
   0  -3   2      263.61      277.18      1.16 o 
   1  -3   2      289.49      323.30      1.15 o 
   2  -3   2       63.14       56.19      1.27 o 
   3  -3   2       27.89       22.95      0.36 o 
   4  -3   2      149.45      151.31      0.57 o 
   5  -3   2      172.71      171.58      2.21 o 
   6  -3   2       16.11       15.49      2.30 o 
   7  -3   2      135.85      131.93     20.88 o 
   8  -3   2       14.08       14.74      0.59 o 
  -9  -2   2        0.15        0.16      0.30 o 
  -8  -2   2        0.00       -0.17      0.31 o 
  -7  -2   2       33.70       34.40      1.26 o 
  -6  -2   2       16.70       18.97      0.89 o 
  -5  -2   2        5.36        4.62      0.37 o 
  -4  -2   2       13.81       16.32      0.43 o 
  -3  -2   2        0.01        0.35      0.30 o 
  -2  -2   2      522.96      499.26      1.89 o 
  -1  -2   2      404.19      360.95    189.49 o 
   0  -2   2        2.67        0.69      0.52 o 
   2  -2   2      147.18      152.39      1.50 o 
   3  -2   2        0.22       -0.05      0.51 o 
   4  -2   2        7.04        6.65      0.19 o 
   5  -2   2       65.91       60.52      0.43 o 
   6  -2   2       35.83       37.24      0.46 o 
   7  -2   2       31.66       34.73      0.37 o 
   8  -2   2       22.59       22.18      5.76 o 
   9  -2   2       40.99       35.58      9.06 o 
  -9  -1   2        9.14        8.09      0.33 o 
  -8  -1   2        1.23        0.63      0.28 o 
  -7  -1   2       96.61       93.76      6.41 o 
  -6  -1   2      101.76      100.30      5.49 o 
  -5  -1   2        0.02        0.05      0.26 o 
  -4  -1   2      172.16      153.06      7.59 o 
  -3  -1   2        1.79        3.00      0.36 o 
  -2  -1   2      232.42      212.33      1.16 o 
  -1  -1   2        0.08        0.69      0.57 o 
   1  -1   2      301.60      276.33      1.31 o 
   2  -1   2      319.29      341.25      0.80 o 
   3  -1   2      317.90      357.69      0.94 o 
   4  -1   2        0.03        0.60      0.20 o 
   5  -1   2        5.10        6.08      0.21 o 
   6  -1   2       40.95       41.53      0.38 o 
   7  -1   2        1.31        1.05      0.27 o 
   8  -1   2       12.52       11.54      0.78 o 
   9  -1   2        0.35        1.56      0.30 o 
  -9   0   2        0.00        0.05      0.30 o 
  -8   0   2        0.17        0.44      0.39 o 
  -7   0   2        0.24        1.00      0.32 o 
  -6   0   2       12.50       10.97      2.78 o 
  -5   0   2        7.55        8.98      0.69 o 
  -4   0   2       13.07       18.33      0.35 o 
  -3   0   2       89.47       94.25      0.73 o 
   0   0   2      343.82      369.78      1.44 o 
   2   0   2       82.65       85.64      0.59 o 
   3   0   2      134.96      125.24      0.43 o 
   4   0   2       48.01       46.35      0.29 o 
   5   0   2       26.99       30.64      0.39 o 
   6   0   2      111.58      109.05      0.48 o 
   7   0   2       11.00        9.68      0.34 o 
   8   0   2        7.14        6.47      0.37 o 
   9   0   2        1.64        1.26      0.27 o 
  -9   1   2        1.85        2.84      0.42 o 
  -8   1   2        8.95        8.35      0.41 o 
  -7   1   2        7.39        7.27      0.38 o 
  -6   1   2      105.33       96.67      1.66 o 
  -5   1   2       81.07       85.03      5.81 o 
  -4   1   2       23.53       23.16      1.19 o 
  -3   1   2      240.85      261.69      1.02 o 
  -2   1   2        0.18        0.70      0.31 o 
   0   1   2      350.04      358.21      2.18 o 
   1   1   2        3.75        5.31      0.55 o 
   2   1   2      446.35      417.81      0.99 o 
   3   1   2       68.01       77.60      0.41 o 
   4   1   2       74.82       74.14      0.84 o 
   5   1   2       11.36       10.42      0.25 o 
   6   1   2       13.42       13.69      0.24 o 
   7   1   2       31.28       32.34      0.30 o 
   8   1   2        2.21        2.73      0.34 o 
   9   1   2        2.24        3.07      0.64 o 
  -9   2   2        1.60        1.69      0.44 o 
  -8   2   2       10.83       11.50      0.28 o 
  -7   2   2        5.11        3.59      0.24 o 
  -6   2   2       46.71       42.06      0.33 o 
  -5   2   2        1.88        2.81      0.27 o 
  -4   2   2        5.34        7.44      0.22 o 
  -3   2   2      185.74      232.62      1.47 o 
  -2   2   2       12.12        8.82      1.44 o 
  -1   2   2        7.36        7.92      0.25 o 
   0   2   2      509.61      488.50      5.18 o 
   2   2   2      362.67      375.65      1.08 o 
   3   2   2       21.47       22.89      0.55 o 
   4   2   2      744.52      828.82      1.91 o 
   5   2   2       58.75       65.87      0.44 o 
   6   2   2       81.67       80.84      0.35 o 
   7   2   2       44.77       46.28      0.84 o 
   8   2   2        6.08        6.28      0.34 o 
   9   2   2        0.01        0.87      0.50 o 
  -8   3   2        4.87        5.38      0.26 o 
  -7   3   2        7.12        7.31      0.23 o 
  -6   3   2       15.10       13.46      0.26 o 
  -5   3   2       15.26       10.60      0.20 o 
  -4   3   2      109.76      124.38      0.84 o 
  -3   3   2        7.90        6.04      0.26 o 
  -2   3   2      101.18      113.14     17.02 o 
  -1   3   2       43.22       47.65      0.80 o 
   0   3   2      222.92      212.54      2.08 o 
   1   3   2      156.22      161.38      0.73 o 
   3   3   2       93.69      119.14      0.59 o 
   5   3   2        0.52        1.31      0.30 o 
   6   3   2      473.57      510.15      3.47 o 
   7   3   2        3.36        3.91      0.24 o 
   8   3   2        0.03        0.27      0.20 o 
   9   3   2        1.87        2.53      0.31 o 
  10   3   2        1.62        1.86      0.35 o 
  -8   4   2       27.43       28.09      0.80 o 
  -7   4   2       10.14       10.43      0.35 o 
  -6   4   2       15.97       12.61      0.23 o 
  -5   4   2       11.23        8.53      0.19 o 
  -4   4   2        3.31        3.66      0.24 o 
  -3   4   2      447.42      462.26      3.92 o 
  -1   4   2      242.52      260.17      4.19 o 
   1   4   2       44.32       54.60      0.48 o 
   2   4   2       88.79       98.37      0.89 o 
   3   4   2      182.23      185.65      1.07 o 
   4   4   2      134.23      154.61      2.04 o 
   5   4   2      110.65      118.69      3.25 o 
   6   4   2      376.24      390.01      4.56 o 
   7   4   2        3.01        7.85      2.82 o 
   8   4   2      155.73      149.52      0.72 o 
   9   4   2        8.68        9.40      0.47 o 
  10   4   2        0.41        0.66      0.25 o 
  -8   5   2        7.95        7.55      0.26 o 
  -7   5   2        9.57        9.66      0.26 o 
  -6   5   2        2.11        1.95      0.16 o 
  -5   5   2        0.95        0.98      0.19 o 
  -4   5   2        8.91        7.87      0.29 o 
  -3   5   2       28.25       26.74      0.99 o 
  -2   5   2        3.70        4.60      0.30 o 
  -1   5   2       52.19       65.15      0.56 o 
   0   5   2      133.55      143.57      0.96 o 
   1   5   2      306.66      337.59      1.61 o 
   2   5   2      246.24      256.24      3.05 o 
   4   5   2       13.80       19.80      0.66 o 
   5   5   2        2.35        4.48      0.59 o 
   6   5   2       61.38       62.80      0.40 o 
   7   5   2      137.10      138.57      3.00 o 
   8   5   2      126.02      125.78      0.77 o 
   9   5   2        1.73        1.38      0.30 o 
  -7   6   2        8.23        9.71      0.25 o 
  -6   6   2        0.99        0.57      0.23 o 
  -5   6   2        9.36        8.70      0.22 o 
  -4   6   2        1.00        1.94      0.63 o 
  -3   6   2       51.24       51.40      0.77 o 
  -2   6   2      171.54      136.51     34.37 o 
  -1   6   2      294.90      306.68      3.71 o 
   0   6   2       13.98       13.22      0.25 o 
   1   6   2       57.12       60.97      0.97 o 
   2   6   2      382.25      394.22      4.82 o 
   3   6   2      902.97      932.92     21.35 o 
   4   6   2       14.19       14.14      0.44 o 
   5   6   2        6.33        7.09      0.38 o 
   6   6   2       91.96       90.89      1.18 o 
   7   6   2        0.09        0.26      0.28 o 
   8   6   2       28.25       26.54      0.51 o 
   9   6   2       25.59       23.44      0.56 o 
  -7   7   2        1.48        1.49      0.22 o 
  -6   7   2        1.72        1.79      0.25 o 
  -5   7   2        2.45        2.23      0.31 o 
  -4   7   2        5.03        4.77      0.89 o 
  -3   7   2        7.34        5.58      0.49 o 
  -2   7   2       13.36       14.34      4.42 o 
  -1   7   2      254.40      252.33      2.89 o 
   0   7   2        8.46       11.17      0.28 o 
   1   7   2      153.59      151.03      1.75 o 
   2   7   2        7.69        9.08      0.59 o 
   3   7   2        4.10        3.71      0.78 o 
   4   7   2      100.46      105.79      0.67 o 
   5   7   2        0.29        0.31      0.31 o 
   6   7   2        0.24        0.11      0.48 o 
   7   7   2        0.00       -0.21      0.40 o 
   8   7   2        9.74       10.45      0.48 o 
   9   7   2        7.13        6.77      0.37 o 
  -6   8   2        0.06       -0.08      0.65 o 
  -5   8   2        0.27        0.52      0.23 o 
  -4   8   2        2.42        2.85      0.37 o 
  -3   8   2        6.45        6.83      0.58 o 
  -2   8   2       83.11       81.24     19.81 o 
  -1   8   2       19.21       16.42      0.28 o 
   0   8   2       17.70       16.31      0.26 o 
   1   8   2        0.14        0.18      0.19 o 
   2   8   2        0.19        0.23      0.32 o 
   3   8   2       77.35       79.31      1.72 o 
   4   8   2      419.45      424.91      6.38 o 
   5   8   2       14.19       15.09      0.75 o 
   6   8   2        7.90        6.93      0.24 o 
   7   8   2       16.91       16.27      0.33 o 
   8   8   2       13.35       12.38      0.26 o 
   9   8   2        1.14        1.33      0.31 o 
  -5   9   2       20.22       19.33      0.63 o 
  -4   9   2       14.49       14.37      0.31 o 
  -3   9   2        4.28        4.78      0.28 o 
  -2   9   2        0.03        0.40      0.21 o 
  -1   9   2        0.80        1.30      0.17 o 
   0   9   2        9.44       12.24      0.23 o 
   1   9   2       54.49       51.24      0.60 o 
   2   9   2       44.66       43.79      0.33 o 
   3   9   2       51.84       53.11      2.09 o 
   4   9   2      109.44      120.13      2.66 o 
   5   9   2        0.14        0.30      0.23 o 
   6   9   2        0.33        0.32      0.35 o 
   7   9   2        9.39        8.43      0.36 o 
   8   9   2        0.26        0.65      0.24 o 
  -4  10   2        0.31        0.53      0.49 o 
  -3  10   2        3.12        2.82      0.24 o 
  -2  10   2        7.49        7.51      1.08 o 
  -1  10   2       39.04       42.89     10.58 o 
   0  10   2       16.51       16.63      0.34 o 
   1  10   2       12.66       11.96      0.35 o 
   2  10   2       16.71       15.24      0.56 o 
   3  10   2       93.06       96.68      0.74 o 
   4  10   2       56.51       58.43      2.81 o 
   5  10   2        2.74        3.80      0.25 o 
   6  10   2        0.12        0.92      0.28 o 
   7  10   2       11.03       11.05      0.68 o 
   8  10   2        1.95        2.24      0.26 o 
  -3  11   2        4.08        4.16      0.29 o 
  -2  11   2        8.90        9.77      0.80 o 
  -1  11   2        0.18        0.77      0.26 o 
   0  11   2        4.22        4.36      0.33 o 
   1  11   2        4.84        6.20      0.29 o 
   2  11   2        4.40        5.04      0.24 o 
   3  11   2       44.89       45.89      1.71 o 
   4  11   2        3.37        4.20      0.33 o 
   5  11   2      155.14      157.42      4.92 o 
   6  11   2        5.15        4.45      0.31 o 
   7  11   2       20.44       18.38      1.14 o 
  -2  12   2        0.21        0.36      0.42 o 
  -1  12   2        0.24        0.20      0.55 o 
   0  12   2       25.21       25.30      6.64 o 
   1  12   2        0.98        1.15      0.24 o 
   2  12   2       19.05       19.46      1.03 o 
   3  12   2       19.73       21.67      0.44 o 
   4  12   2        5.28        5.05      0.31 o 
   5  12   2        1.71        1.95      0.30 o 
   6  12   2        8.77        8.54      0.82 o 
   1  13   2       16.62       12.44      6.54 o 
   2  13   2        7.74        8.19      0.90 o 
   3  13   2        7.17        6.03      0.66 o 
  -4 -11   3        0.18        0.78      0.43 o 
  -3 -11   3        0.37        0.68      0.43 o 
  -2 -11   3        1.63        1.52      0.43 o 
  -1 -11   3        5.69        7.00      0.46 o 
   0 -11   3       20.39       22.84      0.52 o 
  -5 -10   3        0.34        0.85      0.43 o 
  -4 -10   3       22.30       21.55      0.39 o 
  -3 -10   3       20.08       21.74      0.48 o 
  -2 -10   3        0.04        1.07      0.41 o 
  -1 -10   3        2.86        3.20      0.43 o 
   0 -10   3        0.13        0.89      0.40 o 
   1 -10   3       29.96       31.06      1.98 o 
   2 -10   3       18.17       22.21      1.86 o 
  -7  -9   3        0.51        0.89      0.31 o 
  -6  -9   3        3.56        3.15      1.55 o 
  -5  -9   3        4.58        4.31      3.00 o 
  -4  -9   3        0.72        1.18      0.29 o 
  -3  -9   3       25.83       26.33      0.49 o 
  -2  -9   3        0.00        0.45      0.29 o 
  -1  -9   3       18.22       19.04      0.46 o 
   0  -9   3        2.77        3.51      0.28 o 
   1  -9   3       61.69       68.05      0.59 o 
   2  -9   3       77.03       85.50      1.76 o 
   3  -9   3        5.12        6.01      0.77 o 
   4  -9   3       54.93       61.29      1.33 o 
  -7  -8   3        0.36        0.18      0.40 o 
  -6  -8   3        1.55        0.85      0.84 o 
  -5  -8   3        1.06        0.11      0.23 o 
  -4  -8   3       14.58       13.53      7.27 o 
  -3  -8   3       40.73       40.72      0.43 o 
  -2  -8   3        8.70        9.60      0.42 o 
  -1  -8   3        0.33       -0.04      0.39 o 
   0  -8   3        0.38        0.56      0.37 o 
   1  -8   3       22.76       20.32      0.44 o 
   2  -8   3       33.19       30.68      2.12 o 
   3  -8   3       10.57       12.27      1.17 o 
   4  -8   3        0.14        0.90      0.48 o 
   5  -8   3        0.91        0.77      0.25 o 
  -8  -7   3        5.29        3.07      1.95 o 
  -7  -7   3       27.46       25.46      7.33 o 
  -6  -7   3        3.81        3.42      0.24 o 
  -5  -7   3        0.03       -0.14      0.51 o 
  -4  -7   3        6.27        6.85      0.33 o 
  -3  -7   3        2.54        1.17      1.14 o 
  -2  -7   3       44.00       45.66      0.54 o 
  -1  -7   3       53.92       46.49      0.51 o 
   0  -7   3       17.89       15.51      0.34 o 
   1  -7   3       15.18       15.00      0.42 o 
   2  -7   3       80.15       80.08      0.96 o 
   3  -7   3        4.22        3.28      0.29 o 
   4  -7   3       24.97       25.59      1.01 o 
   5  -7   3        0.58        1.42      0.24 o 
   6  -7   3       14.17       15.07      0.83 o 
  -8  -6   3        1.06        0.20      0.41 o 
  -7  -6   3       31.12       30.89      0.83 o 
  -6  -6   3        1.88        1.95      0.23 o 
  -5  -6   3        2.51        2.95      0.28 o 
  -4  -6   3       11.75        9.29      0.55 o 
  -3  -6   3        0.72        0.80      0.36 o 
  -2  -6   3        5.08        4.66      0.30 o 
  -1  -6   3       73.37       73.14      0.60 o 
   0  -6   3       90.15       89.50      0.56 o 
   1  -6   3       22.12       17.74      0.34 o 
   2  -6   3      248.68      235.39      6.68 o 
   3  -6   3       74.14       70.13      0.86 o 
   4  -6   3        4.74        4.98      0.56 o 
   5  -6   3        8.70        8.58      0.23 o 
   6  -6   3        0.89        0.86      0.24 o 
  -9  -5   3        6.60        6.83      0.54 o 
  -8  -5   3       44.15       36.70     10.50 o 
  -7  -5   3        9.12        8.92      0.43 o 
  -6  -5   3        5.67        5.54      0.30 o 
  -5  -5   3        4.15        5.02      0.25 o 
  -4  -5   3      166.76      176.25      1.75 o 
  -3  -5   3       40.41       42.01      0.51 o 
  -2  -5   3       34.24       32.93     17.61 o 
  -1  -5   3       32.98       31.08      0.50 o 
   0  -5   3      160.55      168.54      0.81 o 
   1  -5   3      152.35      149.54      0.76 o 
   2  -5   3        2.15        2.45      0.23 o 
   3  -5   3      153.25      149.40      1.63 o 
   4  -5   3      119.20      114.99      0.91 o 
   5  -5   3        3.53        3.00      0.18 o 
   6  -5   3        0.11        0.42      0.20 o 
   7  -5   3        3.20        3.45      0.22 o 
  -9  -4   3        0.12        0.58      0.30 o 
  -8  -4   3       18.42       19.70      0.41 o 
  -7  -4   3        2.14        1.98      0.46 o 
  -6  -4   3      106.55      105.25      5.87 o 
  -5  -4   3        2.69        2.26      0.31 o 
  -4  -4   3        1.47        1.35      0.24 o 
  -3  -4   3      103.38      104.09      0.57 o 
  -2  -4   3       18.95       21.54      0.49 o 
  -1  -4   3      144.79      165.20      0.87 o 
   0  -4   3      155.79      164.64      0.84 o 
   1  -4   3       61.35       72.76      0.55 o 
   2  -4   3       31.64       32.52      0.35 o 
   3  -4   3       50.49       50.36      0.41 o 
   4  -4   3        0.46        0.47      0.24 o 
   5  -4   3      177.53      167.21      7.32 o 
   6  -4   3       16.32       14.95      0.23 o 
   7  -4   3       13.69       15.17      0.40 o 
   8  -4   3       30.80       29.13      1.20 o 
  -9  -3   3        9.63        7.77      0.45 o 
  -8  -3   3        8.53        8.63      0.31 o 
  -7  -3   3      131.62      122.13     23.25 o 
  -6  -3   3       59.72       55.46      4.03 o 
  -5  -3   3       16.50       16.67      0.45 o 
  -4  -3   3       15.47       16.54      0.35 o 
  -3  -3   3      308.21      262.16     28.86 o 
  -2  -3   3        0.90        1.27      0.28 o 
  -1  -3   3       17.08       27.38      0.44 o 
   0  -3   3      198.16      233.39      0.98 o 
   1  -3   3        2.52        3.50      0.45 o 
   2  -3   3      129.70      137.09      0.52 o 
   3  -3   3        1.82        1.66      0.23 o 
   4  -3   3       30.82       29.61      0.31 o 
   5  -3   3       23.70       19.84      0.29 o 
   6  -3   3        8.98        7.57      0.41 o 
   7  -3   3       92.29       78.94     17.84 o 
   8  -3   3        4.34        3.02      1.83 o 
  -9  -2   3        8.20        7.26      0.33 o 
  -8  -2   3        0.10        0.17      0.27 o 
  -7  -2   3        3.58        2.84      0.27 o 
  -6  -2   3        0.02        0.18      0.20 o 
  -5  -2   3       50.85       45.74     13.90 o 
  -4  -2   3       28.51       30.18      4.29 o 
  -2  -2   3        1.69        3.17      0.46 o 
   2  -2   3        5.97        4.41      0.39 o 
   3  -2   3      314.45      355.36      2.33 o 
   4  -2   3      269.77      278.20      1.99 o 
   5  -2   3       14.99       16.21      0.26 o 
   6  -2   3       83.89       83.76      0.74 o 
   7  -2   3       53.68       57.08      1.38 o 
   8  -2   3        1.07        1.23      0.24 o 
   9  -2   3       47.19       43.04      4.96 o 
  -9  -1   3        3.06        2.53      0.32 o 
  -8  -1   3        9.74        8.87      0.42 o 
  -7  -1   3       92.03       95.49      0.56 o 
  -6  -1   3       66.10       67.01      0.57 o 
  -5  -1   3      188.38      188.01      0.77 o 
  -4  -1   3       50.31       51.57      1.32 o 
  -3  -1   3      127.58      136.06      1.41 o 
  -2  -1   3       79.54       78.81      0.95 o 
  -1  -1   3       47.40       -0.33      0.47 o 
   0  -1   3        0.49        1.22      0.49 o 
   1  -1   3      158.80      160.23      0.92 o 
   2  -1   3       63.07       63.66      0.72 o 
   3  -1   3      343.66      389.53      1.73 o 
   4  -1   3      339.68      339.97      0.67 o 
   5  -1   3        0.03        0.75      0.27 o 
   6  -1   3      224.10      213.41      0.59 o 
   7  -1   3        1.05        1.15      0.49 o 
   8  -1   3       14.74       15.42      0.83 o 
   9  -1   3        2.47        1.47      0.22 o 
  -9   0   3        0.82        0.95      0.30 o 
  -8   0   3        5.22        5.03      0.29 o 
  -7   0   3       11.55       10.94      0.39 o 
  -6   0   3       18.83       18.53      0.44 o 
  -5   0   3        0.09        0.07      0.27 o 
  -4   0   3      102.01      102.64      0.68 o 
  -3   0   3       71.31       79.13      0.60 o 
  -1   0   3       91.36       84.41      1.03 o 
   0   0   3       19.66       19.69      0.48 o 
   1   0   3      487.37      461.31      3.30 o 
   2   0   3       39.89       43.34      0.32 o 
   3   0   3      300.03      316.59      2.15 o 
   4   0   3      109.85      124.19      0.86 o 
   5   0   3       93.49       96.79      0.68 o 
   6   0   3        3.33        3.11      0.24 o 
   7   0   3        4.59        5.35      0.28 o 
   8   0   3        1.82        2.20      0.28 o 
   9   0   3       29.46       30.61      0.39 o 
  -9   1   3        7.76        9.92      0.36 o 
  -8   1   3        0.07       -0.38      0.38 o 
  -7   1   3        0.11        0.52      0.37 o 
  -6   1   3       62.70       66.14      0.57 o 
  -5   1   3       74.16       76.71      0.60 o 
  -4   1   3       71.18       70.20      0.60 o 
  -3   1   3       85.16       96.13      0.73 o 
  -1   1   3      383.23      357.95      7.75 o 
   0   1   3      589.14      602.63      2.23 o 
   1   1   3      301.02      303.29      4.43 o 
   2   1   3      211.12      218.17      1.03 o 
   3   1   3        4.46        6.40      0.27 o 
   4   1   3        0.92        1.41      0.18 o 
   5   1   3       23.93       24.45      0.42 o 
   6   1   3       38.60       37.79      0.44 o 
   7   1   3       30.81       31.26      0.27 o 
   8   1   3        3.74        3.00      0.24 o 
   9   1   3        0.95        1.26      0.34 o 
  -9   2   3       21.72       24.02      0.42 o 
  -8   2   3        0.31        1.13      0.39 o 
  -7   2   3        0.00        0.00      0.27 o 
  -6   2   3       55.70       49.91      0.52 o 
  -5   2   3       12.24       11.62      0.41 o 
  -4   2   3        4.73        4.02      0.31 o 
  -3   2   3       16.25       19.12      0.30 o 
  -2   2   3      344.79      374.50      2.32 o 
  -1   2   3       13.94       10.63      0.25 o 
   0   2   3      148.94      151.65      0.64 o 
   1   2   3      202.86      206.67      0.98 o 
   2   2   3        5.08        2.39      0.28 o 
   3   2   3      279.07      296.93      2.91 o 
   4   2   3       87.39       94.62      0.61 o 
   5   2   3      142.94      141.14      0.48 o 
   6   2   3       34.73       36.07      0.30 o 
   7   2   3       40.95       40.97      0.47 o 
   8   2   3        2.10        2.23      0.20 o 
   9   2   3        0.01        0.40      0.24 o 
  -8   3   3        8.16        6.76      0.32 o 
  -7   3   3        6.14        6.46      0.30 o 
  -6   3   3       51.16       44.96      0.89 o 
  -5   3   3        0.25        0.43      0.18 o 
  -4   3   3      117.46      114.53      1.90 o 
  -3   3   3      148.70      143.00      1.97 o 
  -2   3   3       99.07      124.16      0.44 o 
  -1   3   3      322.89      342.42      1.90 o 
   0   3   3      471.93      474.38      2.40 o 
   1   3   3      105.46      115.02     20.95 o 
   2   3   3       10.62       11.63      0.28 o 
   3   3   3      137.90      137.89      0.58 o 
   4   3   3      423.17      463.62      4.26 o 
   5   3   3        8.90        8.21      0.39 o 
   6   3   3       13.73       11.84      0.21 o 
   7   3   3       28.07       26.98      0.39 o 
   8   3   3        0.11        0.17      0.23 o 
   9   3   3        8.95        8.59      0.26 o 
  -8   4   3       73.34       79.40      0.65 o 
  -7   4   3        4.98        4.63      0.25 o 
  -6   4   3       10.80       10.56      0.48 o 
  -5   4   3      133.00      115.36      1.36 o 
  -4   4   3      141.78      137.18      1.16 o 
  -3   4   3       22.11       20.28      0.42 o 
  -2   4   3        4.32       11.95      0.39 o 
  -1   4   3        0.43        0.15      0.19 o 
   0   4   3      603.37      651.91      1.74 o 
   1   4   3      124.62      118.82      2.75 o 
   2   4   3      182.27      177.09      0.73 o 
   3   4   3      375.95      422.75      1.34 o 
   4   4   3        9.77       10.43      0.31 o 
   5   4   3       16.87       17.69      0.29 o 
   6   4   3       27.36       29.20      0.52 o 
   7   4   3       78.74       79.93      0.36 o 
   8   4   3       33.09       33.86      0.31 o 
   9   4   3       27.92       26.51      0.31 o 
  10   4   3        1.94        1.15      0.26 o 
  -8   5   3        1.88        1.27      0.26 o 
  -7   5   3        5.70        4.66      0.23 o 
  -6   5   3       39.83       42.12      1.06 o 
  -5   5   3        6.68        4.25      0.19 o 
  -4   5   3        1.22        0.60      0.25 o 
  -3   5   3        3.28        4.51      0.28 o 
  -2   5   3       80.22       82.17      1.33 o 
  -1   5   3      144.06      158.81      0.50 o 
   0   5   3       27.73       42.84      0.40 o 
   1   5   3       26.13       24.75      0.66 o 
   2   5   3      413.37      443.10      7.09 o 
   3   5   3       13.67       13.96      0.70 o 
   4   5   3       19.14       21.06      0.56 o 
   5   5   3       39.62       41.13      0.93 o 
   6   5   3      135.69      135.20      1.29 o 
   7   5   3        0.01        0.16      0.21 o 
   8   5   3      106.66       99.38      0.42 o 
   9   5   3        0.77        1.15      0.33 o 
  -7   6   3        6.44        6.38      0.26 o 
  -6   6   3       21.15       20.10      0.29 o 
  -5   6   3        0.50        0.42      0.22 o 
  -4   6   3       71.90       56.77      1.64 o 
  -3   6   3      143.80      138.90      3.37 o 
  -2   6   3       60.28       61.19      0.82 o 
  -1   6   3       33.21       34.94      0.31 o 
   0   6   3       90.57      108.01      1.53 o 
   1   6   3      436.44      456.66      4.42 o 
   2   6   3      375.06      399.20      9.00 o 
   3   6   3       27.36       31.88      1.01 o 
   4   6   3       26.15       24.13      0.81 o 
   5   6   3       25.02       24.75      0.75 o 
   6   6   3        3.77        4.91      0.28 o 
   7   6   3       15.44       15.26      0.32 o 
   8   6   3       56.81       50.19      0.37 o 
   9   6   3       28.79       26.59      0.45 o 
  -7   7   3        2.09        3.32      0.43 o 
  -6   7   3        0.03        0.19      0.24 o 
  -5   7   3        7.99        8.90      0.50 o 
  -4   7   3        0.35        0.31      0.26 o 
  -3   7   3       28.23       25.60      1.34 o 
  -2   7   3       74.81       66.18      1.51 o 
  -1   7   3      136.19      141.88      0.83 o 
   0   7   3       20.87       24.98      0.42 o 
   1   7   3        5.17        4.99      0.24 o 
   2   7   3       54.25       53.27      0.53 o 
   3   7   3      452.88      483.69     12.13 o 
   4   7   3      277.77      288.21      6.49 o 
   5   7   3       76.64       81.87      3.31 o 
   6   7   3       17.63       17.32      0.25 o 
   7   7   3        3.59        3.44      0.29 o 
   8   7   3        0.26       -0.02      0.44 o 
   9   7   3        8.20        6.86      0.26 o 
  -6   8   3        0.47        0.82      0.31 o 
  -5   8   3        3.62        4.66      0.29 o 
  -4   8   3        0.72        0.55      0.19 o 
  -3   8   3       24.37       24.37      0.36 o 
  -2   8   3        0.85        0.51      0.21 o 
  -1   8   3        6.62        7.18      0.37 o 
   0   8   3       14.23       13.01      0.27 o 
   1   8   3       60.04       57.30      1.91 o 
   2   8   3        7.08        6.38      0.50 o 
   3   8   3       15.29       13.97      0.57 o 
   4   8   3      167.00      168.86      0.85 o 
   5   8   3       12.12       14.33      0.72 o 
   6   8   3       12.05       11.44      0.58 o 
   7   8   3        4.49        4.29      0.24 o 
   8   8   3       11.20       10.23      0.51 o 
   9   8   3        1.63        2.26      0.25 o 
  -5   9   3        0.00        0.36      0.29 o 
  -4   9   3        0.27        0.75      0.23 o 
  -3   9   3        0.68        0.96      0.20 o 
  -2   9   3       29.66       31.77      7.68 o 
  -1   9   3       33.98       37.64      0.42 o 
   0   9   3       42.97       41.78      0.64 o 
   1   9   3       72.93       68.52      0.35 o 
   2   9   3        2.09        3.01      0.44 o 
   3   9   3       62.29       62.08      1.50 o 
   4   9   3      204.65      200.36      0.78 o 
   5   9   3       22.68       23.32      0.78 o 
   6   9   3        2.46        2.77      0.28 o 
   7   9   3        0.46        0.90      0.47 o 
   8   9   3        6.53        5.27      0.31 o 
  -4  10   3        0.56        0.03      0.24 o 
  -3  10   3        0.08        0.10      0.20 o 
  -2  10   3       13.02       11.88      0.32 o 
  -1  10   3        2.63        3.63      0.23 o 
   0  10   3        0.05        0.34      0.21 o 
   1  10   3        4.75        3.64      0.24 o 
   2  10   3        8.00        7.91      0.24 o 
   3  10   3       12.12       11.60      0.75 o 
   4  10   3        1.72        2.03      0.28 o 
   5  10   3        2.76        2.99      0.21 o 
   6  10   3       19.59       18.77      2.94 o 
   7  10   3        1.32        1.23      0.24 o 
   8  10   3        2.52        2.92      0.31 o 
  -3  11   3       19.17       19.46      0.87 o 
  -2  11   3       20.74       22.31      0.78 o 
  -1  11   3        0.44        0.20      0.20 o 
   0  11   3        2.62        2.81      0.20 o 
   1  11   3       14.77       15.32      0.27 o 
   2  11   3       33.23       33.43      0.67 o 
   3  11   3        1.93        2.41      1.08 o 
   4  11   3        5.26        5.37      0.22 o 
   5  11   3      123.33      118.45      0.45 o 
   6  11   3       37.83       39.02      0.38 o 
   7  11   3        0.81        0.92      0.30 o 
  -2  12   3        0.41        1.24      0.30 o 
  -1  12   3       30.00       32.00      7.84 o 
   0  12   3        1.43        2.17      0.21 o 
   1  12   3        6.16        6.58      0.53 o 
   2  12   3        6.27        7.18      0.22 o 
   3  12   3        1.29        1.20      0.28 o 
   4  12   3        3.68        4.18      0.53 o 
   5  12   3        0.05       -0.29      0.29 o 
   6  12   3        1.60        1.66      0.26 o 
   1  13   3        1.82        2.05      0.33 o 
   2  13   3        0.37        0.02      0.42 o 
   3  13   3        5.62        4.81      0.83 o 
   4  13   3        3.53        3.54      0.53 o 
  -4 -10   4        0.08       -0.43      0.43 o 
  -3 -10   4        0.03       -0.28      0.30 o 
  -2 -10   4        0.41        0.93      0.29 o 
  -1 -10   4        1.48        0.80      0.29 o 
   0 -10   4        3.13        3.30      0.31 o 
   1 -10   4       10.54       11.34      0.46 o 
  -6  -9   4        2.38        2.24      0.44 o 
  -5  -9   4        0.56        1.51      0.42 o 
  -4  -9   4        6.45        5.41      0.32 o 
  -3  -9   4        6.29        6.93      0.44 o 
  -2  -9   4        4.39        4.16      0.41 o 
  -1  -9   4        5.59        5.11      0.32 o 
   0  -9   4       21.63       22.62      0.47 o 
   1  -9   4        1.83        2.47      0.41 o 
   2  -9   4        0.11       -0.10      0.42 o 
   3  -9   4        2.61        2.82      0.22 o 
  -7  -8   4        3.03        2.78      0.47 o 
  -6  -8   4       13.37       13.90      0.48 o 
  -5  -8   4        6.81        6.56      0.32 o 
  -4  -8   4       16.58       15.99      0.46 o 
  -3  -8   4       33.68       34.79      0.51 o 
  -2  -8   4       24.19       24.23      0.48 o 
  -1  -8   4       11.09       12.07      0.43 o 
   0  -8   4        8.63        8.89      0.41 o 
   1  -8   4       17.53       18.88      0.44 o 
   2  -8   4       26.07       24.58      0.35 o 
   3  -8   4        7.42        7.54      0.43 o 
   4  -8   4        0.60        1.37      0.54 o 
  -7  -7   4        0.13        0.54      0.43 o 
  -6  -7   4        2.40        2.17      0.43 o 
  -5  -7   4        0.01        0.64      0.41 o 
  -4  -7   4       47.29       48.85      0.57 o 
  -3  -7   4       11.37       11.63      0.43 o 
  -2  -7   4       14.70       17.24      0.35 o 
  -1  -7   4       11.66       11.33      0.42 o 
   0  -7   4        2.65        0.97      0.27 o 
   1  -7   4       27.84       27.00      0.47 o 
   2  -7   4       41.06       39.53      0.29 o 
   3  -7   4       13.13       15.29      0.30 o 
   4  -7   4       31.60       34.35      0.67 o 
   5  -7   4       18.97       19.47      0.22 o 
  -8  -6   4        4.14        3.64      0.59 o 
  -7  -6   4        2.75        3.36      0.44 o 
  -6  -6   4        1.27        1.07      0.41 o 
  -5  -6   4        0.56        0.43      0.39 o 
  -4  -6   4        0.15        0.96      0.38 o 
  -3  -6   4        6.64        5.77      0.31 o 
  -2  -6   4       15.43       12.95      0.33 o 
  -1  -6   4       25.63       23.66      0.46 o 
   0  -6   4        9.30        9.29      0.43 o 
   1  -6   4       55.04       49.43      0.44 o 
   2  -6   4        3.95        3.29      0.23 o 
   3  -6   4        1.59        2.64      0.22 o 
   4  -6   4        4.40        4.54      0.20 o 
   5  -6   4        0.29        0.04      0.19 o 
   6  -6   4       10.05       10.36      0.21 o 
  -8  -5   4        0.01        0.05      0.60 o 
  -7  -5   4       36.43       36.32      0.72 o 
  -6  -5   4        3.62        3.42      0.50 o 
  -5  -5   4       11.17       10.58      0.46 o 
  -4  -5   4        8.77        8.59      0.42 o 
  -3  -5   4        0.31        0.45      0.40 o 
  -2  -5   4        8.55        8.22      0.43 o 
  -1  -5   4      124.68      117.19      0.73 o 
   0  -5   4      256.41      252.34      0.88 o 
   1  -5   4       21.75       20.10      0.45 o 
   2  -5   4      160.54      162.68      2.70 o 
   3  -5   4      192.91      180.56      1.14 o 
   4  -5   4       32.03       31.33      0.64 o 
   5  -5   4        3.76        5.82      0.33 o 
   6  -5   4        8.39        9.46      0.25 o 
   7  -5   4        0.83        0.74      0.21 o 
  -8  -4   4        5.44        5.87      0.43 o 
  -7  -4   4       51.43       53.46      0.92 o 
  -6  -4   4        3.14        3.71      0.49 o 
  -5  -4   4        0.31        0.08      0.38 o 
  -4  -4   4        0.36        0.08      0.38 o 
  -3  -4   4      110.76      117.70      0.80 o 
  -2  -4   4       33.55       36.11      0.46 o 
  -1  -4   4        2.93        3.04      0.41 o 
   0  -4   4        1.41        0.81      0.39 o 
   1  -4   4       12.06       11.64      0.43 o 
   2  -4   4        3.47        3.64      0.41 o 
   3  -4   4        0.09        0.22      0.19 o 
   4  -4   4       33.83       30.59      0.91 o 
   5  -4   4        8.17        8.65      0.24 o 
   6  -4   4       61.24       50.28     11.42 o 
   7  -4   4       34.78       35.94      0.93 o 
  -9  -3   4        5.81        6.10      0.33 o 
  -8  -3   4       12.31       12.52      0.45 o 
  -7  -3   4        3.28        2.87      0.28 o 
  -6  -3   4      226.33      227.21      1.67 o 
  -5  -3   4        3.96        3.62      0.49 o 
  -4  -3   4       12.91       11.11      0.46 o 
  -3  -3   4       51.55       49.44      0.62 o 
  -2  -3   4      151.58      149.48      0.89 o 
  -1  -3   4        0.04        0.58      0.29 o 
   0  -3   4        0.09        0.71      0.42 o 
   1  -3   4        0.39        0.68      0.41 o 
   2  -3   4       17.06       18.85      0.29 o 
   3  -3   4        2.72        3.26      0.31 o 
   4  -3   4       21.85       17.50      0.27 o 
   5  -3   4      176.46      169.06      2.42 o 
   6  -3   4       30.52       28.27      0.30 o 
   7  -3   4        7.70        8.02      2.37 o 
   8  -3   4       24.50       22.01     11.39 o 
  -9  -2   4        0.33        0.66      0.43 o 
  -8  -2   4        2.69        2.78      0.41 o 
  -7  -2   4        0.11       -0.25      0.38 o 
  -6  -2   4       65.56       62.30      0.48 o 
  -5  -2   4        6.64        7.01      0.70 o 
  -4  -2   4       13.44       10.91      0.48 o 
  -3  -2   4      146.77      146.23      1.07 o 
  -2  -2   4        5.94        8.10      0.46 o 
  -1  -2   4       71.73       67.35      0.67 o 
   2  -2   4      131.11      154.92      0.66 o 
   3  -2   4      358.27      382.60      1.09 o 
   4  -2   4       98.09       97.84      0.45 o 
   5  -2   4       18.63       16.59      0.35 o 
   6  -2   4        1.25        0.74      0.23 o 
   7  -2   4        0.48        1.05      0.28 o 
   8  -2   4        0.39        0.84      0.40 o 
  -9  -1   4       62.92       55.20      0.53 o 
  -8  -1   4       31.23       33.44      0.51 o 
  -7  -1   4       30.06       28.83      0.39 o 
  -6  -1   4        0.40        0.82      0.37 o 
  -5  -1   4      581.31      586.69      1.29 o 
  -4  -1   4        5.91        7.87      1.00 o 
  -3  -1   4       67.47       65.90      1.17 o 
  -2  -1   4        0.17       -0.13      0.30 o 
  -1  -1   4      314.20      328.41      1.41 o 
   0  -1   4       70.16       65.08      0.68 o 
   1  -1   4       65.00       65.67      0.65 o 
   2  -1   4       15.93       16.46      0.68 o 
   3  -1   4       23.15       28.24      0.32 o 
   4  -1   4        0.00        0.02      0.19 o 
   5  -1   4       38.49       48.21      0.61 o 
   6  -1   4       61.03       59.03      0.34 o 
   7  -1   4        3.78        3.40      0.37 o 
   8  -1   4        0.14        0.66      0.23 o 
   9  -1   4        6.64        4.73      0.85 o 
  -9   0   4       33.21       31.36      0.44 o 
  -8   0   4       15.85       16.24      0.35 o 
  -7   0   4       52.45       54.58      0.47 o 
  -6   0   4        9.35        8.86      0.30 o 
  -5   0   4      105.43       97.08      0.65 o 
  -4   0   4        9.41       11.26      0.32 o 
  -3   0   4       99.79      115.37      0.75 o 
   0   0   4       63.36       64.66      0.74 o 
   1   0   4       45.09       54.20      0.46 o 
   2   0   4      160.71      190.08      2.76 o 
   3   0   4      280.98      327.66      1.04 o 
   4   0   4        0.66        2.28      0.24 o 
   5   0   4      217.23      225.08      0.45 o 
   6   0   4      297.70      298.67      0.76 o 
   7   0   4        2.11        2.48      0.68 o 
   8   0   4        6.06        6.42      0.30 o 
   9   0   4       15.67       17.58      0.61 o 
  -8   1   4       65.14       69.87      0.61 o 
  -7   1   4       33.92       33.89      0.49 o 
  -6   1   4        1.37        1.31      0.27 o 
  -5   1   4       34.88       35.65      0.49 o 
  -4   1   4      171.23      175.84      0.83 o 
  -3   1   4      407.46      430.06      1.30 o 
  -2   1   4       12.42       12.25      0.62 o 
   0   1   4      218.23      211.03      1.70 o 
   1   1   4      383.53      414.66      1.04 o 
   2   1   4      697.96      749.12      9.95 o 
   3   1   4       23.02       26.73      0.31 o 
   4   1   4       15.76       16.12      0.30 o 
   5   1   4        6.59        8.40      0.22 o 
   6   1   4      162.13      171.17      0.77 o 
   7   1   4        3.35        3.86      0.26 o 
   8   1   4       16.87       15.80      0.32 o 
   9   1   4       14.59       14.31      0.33 o 
  -8   2   4        0.27        0.55      0.28 o 
  -7   2   4        6.04        7.35      0.41 o 
  -6   2   4       11.16       13.56      0.33 o 
  -5   2   4        0.43        0.80      0.38 o 
  -4   2   4        6.44        8.72      0.31 o 
  -3   2   4       30.75       28.90      0.41 o 
  -2   2   4      454.27      440.57      1.39 o 
  -1   2   4        5.33        4.89      0.30 o 
   1   2   4       33.72       33.94      0.64 o 
   2   2   4       61.36       68.15      0.45 o 
   3   2   4       42.52       48.11      0.32 o 
   4   2   4        5.73        9.65      0.22 o 
   5   2   4        5.94        6.70      0.24 o 
   6   2   4       49.48       50.41      0.85 o 
   7   2   4      244.38      247.63      3.18 o 
   8   2   4        1.81        2.08      0.31 o 
   9   2   4        1.39        0.99      0.24 o 
  -8   3   4        7.45        8.02      0.45 o 
  -7   3   4        1.67        2.59      0.40 o 
  -6   3   4       42.15       41.13      0.52 o 
  -5   3   4        4.68        7.26      0.40 o 
  -4   3   4      220.73      208.45      1.08 o 
  -3   3   4        1.02        1.24      0.24 o 
  -2   3   4      227.91      263.83      2.38 o 
  -1   3   4      424.32      459.08      2.67 o 
   0   3   4       79.30       76.20      0.45 o 
   1   3   4       16.81       13.37      0.32 o 
   2   3   4       67.94       69.03      1.69 o 
   3   3   4       15.94       16.54      0.30 o 
   4   3   4        1.03        0.47      0.28 o 
   5   3   4       19.86       17.95      0.22 o 
   6   3   4       12.71       13.87      0.26 o 
   7   3   4       82.49       87.05      1.61 o 
   8   3   4        0.56        0.41      0.20 o 
   9   3   4        0.51        1.22      0.21 o 
  -8   4   4       13.90       16.16      0.37 o 
  -7   4   4        4.20        4.36      0.40 o 
  -6   4   4        4.93        6.81      0.33 o 
  -5   4   4        0.01        0.31      0.17 o 
  -4   4   4       47.72       44.51      1.25 o 
  -3   4   4       61.42       61.15      9.28 o 
  -2   4   4       45.82       51.58      0.31 o 
  -1   4   4      154.91      157.78      0.69 o 
   0   4   4       65.37       62.12      0.40 o 
   1   4   4        3.36        3.84      0.26 o 
   2   4   4      172.18      180.83      0.65 o 
   3   4   4       17.25       16.89      0.56 o 
   4   4   4      171.96      188.34      0.61 o 
   5   4   4        2.13        3.00      0.21 o 
   6   4   4        1.71        2.04      0.24 o 
   7   4   4        0.20        0.52      0.26 o 
   8   4   4       37.72       36.92      1.12 o 
   9   4   4        3.55        3.13      0.30 o 
  -7   5   4        0.43        0.81      0.33 o 
  -6   5   4       19.33       17.94      0.32 o 
  -5   5   4       10.22        8.88      0.21 o 
  -4   5   4      143.11      124.06      0.71 o 
  -3   5   4       39.14       39.39      6.16 o 
  -2   5   4       26.99       27.06      0.64 o 
  -1   5   4      129.44      123.23      1.69 o 
   0   5   4        1.03        2.95      0.20 o 
   1   5   4      364.51      389.79      1.89 o 
   2   5   4      291.27      288.28      0.86 o 
   3   5   4      127.72      145.59      2.49 o 
   4   5   4       25.53       26.62      0.54 o 
   5   5   4        8.99        9.32      0.53 o 
   6   5   4        0.15        0.09      0.21 o 
   7   5   4        1.69        2.50      0.25 o 
   8   5   4       16.46       15.75      0.22 o 
   9   5   4        2.80        3.08      0.25 o 
  -7   6   4        2.09        2.99      0.24 o 
  -6   6   4       34.97       35.00      0.61 o 
  -5   6   4       17.21       14.13      0.28 o 
  -4   6   4      115.20      107.16      0.49 o 
  -3   6   4      213.99      192.56     46.93 o 
  -2   6   4        1.70        3.83      0.24 o 
  -1   6   4      209.63      215.58      0.61 o 
   0   6   4       29.00       20.83      0.60 o 
   1   6   4        4.17        3.55      0.24 o 
   2   6   4      248.46      272.66      1.09 o 
   3   6   4       13.11       14.12      0.65 o 
   4   6   4      110.31      112.68      0.57 o 
   5   6   4       15.85       15.91      0.49 o 
   6   6   4       21.52       20.50      0.33 o 
   7   6   4        1.32        2.25      0.69 o 
   8   6   4        0.64        0.58      0.31 o 
   9   6   4       19.52       17.73      0.40 o 
  -6   7   4        1.13        1.25      0.20 o 
  -5   7   4       28.24       25.48      0.56 o 
  -4   7   4       20.39       18.45      0.32 o 
  -3   7   4      155.08      145.99     35.63 o 
  -2   7   4      214.45      181.52      3.14 o 
  -1   7   4        0.12       -0.13      0.19 o 
   0   7   4        0.07        0.50      0.20 o 
   1   7   4        0.43        0.60      0.27 o 
   2   7   4        9.45       11.62      0.26 o 
   3   7   4        1.78        3.20      0.67 o 
   4   7   4      267.58      280.69      2.91 o 
   5   7   4       13.35       14.26      0.33 o 
   6   7   4       22.56       20.58      0.32 o 
   7   7   4        8.08        8.16      0.30 o 
   8   7   4        0.62        0.50      0.24 o 
   9   7   4        0.02        0.19      0.24 o 
  -6   8   4        0.71        1.35      0.22 o 
  -5   8   4        0.07        0.26      0.28 o 
  -4   8   4       22.69       20.87      0.33 o 
  -3   8   4        1.88        0.93      0.27 o 
  -2   8   4       25.32       19.42      0.27 o 
  -1   8   4        0.18        0.47      0.19 o 
   0   8   4        7.61        5.02      0.48 o 
   1   8   4        2.03        2.12      0.23 o 
   2   8   4       66.04       63.61      0.37 o 
   3   8   4       65.54       66.65      0.69 o 
   4   8   4       19.53       19.92      0.32 o 
   5   8   4       25.61       24.90      1.78 o 
   6   8   4       43.86       42.33      0.69 o 
   7   8   4        5.98        5.21      0.50 o 
   8   8   4        4.81        4.42      0.83 o 
   9   8   4        0.18        0.08      0.24 o 
  -5   9   4        4.57        5.02      0.26 o 
  -4   9   4        1.34        0.68      0.23 o 
  -3   9   4        6.56        6.96      0.29 o 
  -2   9   4       28.35       28.13      0.54 o 
  -1   9   4       39.47       33.72      0.67 o 
   0   9   4        9.00        5.66      0.41 o 
   1   9   4       40.13       41.58      0.37 o 
   2   9   4        5.12        4.47      0.23 o 
   3   9   4       39.38       40.95      1.26 o 
   4   9   4        1.66        2.15      0.27 o 
   5   9   4       71.84       73.30      5.67 o 
   6   9   4        9.53        9.73      0.84 o 
   7   9   4        4.96        4.61      0.22 o 
   8   9   4        9.75        9.17      0.78 o 
  -4  10   4        7.64        8.45      0.26 o 
  -3  10   4        3.67        4.17      0.29 o 
  -2  10   4       26.42       28.89      7.55 o 
  -1  10   4        8.18        9.32      0.23 o 
   0  10   4        3.41        3.67      0.37 o 
   1  10   4       24.72       24.63      0.32 o 
   2  10   4        0.05       -0.02      0.22 o 
   3  10   4        0.00        0.28      0.37 o 
   4  10   4       13.67       14.27      0.47 o 
   5  10   4       31.19       30.43      0.35 o 
   6  10   4        9.79        9.44      0.23 o 
   7  10   4        3.37        3.22      0.25 o 
   8  10   4        3.30        3.58      0.31 o 
  -3  11   4        6.73        8.61      1.46 o 
  -2  11   4        2.32        2.02      0.68 o 
  -1  11   4        1.07        1.77      0.38 o 
   0  11   4        1.35        1.47      0.39 o 
   1  11   4       10.59       10.46      0.40 o 
   2  11   4       14.04       13.56      0.61 o 
   3  11   4        1.04        1.56      0.35 o 
   4  11   4        1.20        1.48      0.22 o 
   5  11   4        7.38        7.23      0.30 o 
   6  11   4       43.61       38.81      0.32 o 
   7  11   4        2.55        2.82      0.35 o 
  -2  12   4        5.57        5.16      0.56 o 
  -1  12   4       24.13       23.73      6.23 o 
   0  12   4       24.74       25.92      0.26 o 
   1  12   4        5.03        5.53      0.83 o 
   2  12   4        7.86        7.44      0.72 o 
   3  12   4        1.19        1.96      0.33 o 
   4  12   4        9.35        8.81      0.44 o 
   5  12   4        5.25        3.76      0.38 o 
   6  12   4        6.08        5.02      0.31 o 
   0  13   4        0.00       -0.48      0.48 o 
   1  13   4        2.86        3.95      0.29 o 
   2  13   4        7.75        9.05      0.27 o 
   3  13   4        4.35        3.99      0.36 o 
   4  13   4        5.29        4.05      0.23 o 
  -3 -10   5       21.78       20.91      0.51 o 
  -2 -10   5        7.32        6.54      0.34 o 
  -1 -10   5        7.33        6.57      0.34 o 
   0 -10   5        7.17        7.10      0.34 o 
  -5  -9   5        3.86        3.55      0.45 o 
  -4  -9   5        5.46        4.85      0.44 o 
  -3  -9   5        8.80        8.19      0.45 o 
  -2  -9   5        1.98        2.03      0.30 o 
  -1  -9   5        1.53        2.14      0.41 o 
   0  -9   5        8.49        8.60      0.45 o 
   1  -9   5        0.68       -0.38      0.41 o 
   2  -9   5        0.72        0.50      0.34 o 
  -6  -8   5       16.27       16.28      0.52 o 
  -5  -8   5        4.13        3.19      0.43 o 
  -4  -8   5        0.00       -0.28      0.28 o 
  -3  -8   5        0.55        0.41      0.28 o 
  -2  -8   5        0.10        0.69      0.29 o 
  -1  -8   5        6.36        8.88      0.42 o 
   0  -8   5       87.94       88.61      0.64 o 
   1  -8   5       21.23       20.72      0.46 o 
   2  -8   5        0.43        0.10      0.23 o 
   3  -8   5        1.61        2.15      0.21 o 
   4  -8   5        4.60        3.35      0.25 o 
  -7  -7   5        5.52        5.10      0.49 o 
  -6  -7   5       17.21       17.13      0.52 o 
  -5  -7   5       33.90       32.39      0.55 o 
  -4  -7   5       78.19       73.56      0.65 o 
  -3  -7   5        4.92        5.19      0.42 o 
  -2  -7   5       92.32       84.10      0.56 o 
  -1  -7   5        0.08        0.82      0.38 o 
   0  -7   5        1.74        1.10      0.39 o 
   1  -7   5        0.44       -0.26      0.27 o 
   2  -7   5        0.11        0.23      0.32 o 
   3  -7   5        0.06        0.20      0.43 o 
   4  -7   5        0.02        0.17      0.42 o 
   5  -7   5        3.08        2.03      0.30 o 
  -7  -6   5       14.00       13.68      0.62 o 
  -6  -6   5      135.34      136.98      0.95 o 
  -5  -6   5       30.87       33.41      0.54 o 
  -4  -6   5        6.54        7.15      0.43 o 
  -3  -6   5        4.06        3.32      0.40 o 
  -2  -6   5      103.59       95.70      0.59 o 
  -1  -6   5       52.67       55.02      0.47 o 
   0  -6   5       16.00       12.71      0.34 o 
   1  -6   5        2.68        3.35      0.39 o 
   2  -6   5        3.48        2.38      0.19 o 
   3  -6   5        1.57        2.44      0.20 o 
   4  -6   5        8.21        8.23      0.28 o 
   5  -6   5        0.76        0.67      0.37 o 
   6  -6   5       18.86       17.94      0.53 o 
  -8  -5   5        3.42        3.55      0.32 o 
  -7  -5   5       15.53       16.01      0.63 o 
  -6  -5   5       27.61       30.43      0.67 o 
  -5  -5   5       72.58       74.26      0.73 o 
  -4  -5   5       33.41       34.49      0.54 o 
  -3  -5   5        1.40        1.01      0.40 o 
  -2  -5   5        8.70        7.35      0.42 o 
  -1  -5   5       17.27       20.62      0.47 o 
   0  -5   5       13.82        9.60      0.41 o 
   1  -5   5      106.32      114.78      0.67 o 
   2  -5   5        7.38       12.82      0.34 o 
   3  -5   5        8.47        7.82      0.25 o 
   4  -5   5       10.43        8.99      0.21 o 
   5  -5   5        6.79        6.84      0.25 o 
   6  -5   5       20.58       23.64      0.79 o 
  -8  -4   5        0.87        1.43      0.41 o 
  -7  -4   5        1.85        1.39      0.54 o 
  -6  -4   5       45.84       46.42      0.79 o 
  -5  -4   5       34.16       32.57      0.59 o 
  -4  -4   5        0.00       -0.41      0.41 o 
  -3  -4   5       64.31       66.93      0.65 o 
  -2  -4   5        2.82        2.36      0.39 o 
  -1  -4   5       82.33       80.18      0.57 o 
   0  -4   5      223.21      219.08      0.84 o 
   1  -4   5        0.14       -0.09      0.27 o 
   2  -4   5       11.92       11.73      0.29 o 
   3  -4   5        4.00        4.87      0.18 o 
   4  -4   5        0.49        0.57      0.19 o 
   5  -4   5        0.37        0.18      0.34 o 
   6  -4   5        4.37        4.19      0.52 o 
   7  -4   5        3.54        3.39      0.70 o 
  -8  -3   5        6.29        4.56      0.43 o 
  -7  -3   5        0.79        1.77      0.39 o 
  -6  -3   5       13.17       12.75      0.56 o 
  -5  -3   5       21.92       23.52      0.63 o 
  -4  -3   5       57.83       57.80      0.69 o 
  -3  -3   5       13.90       15.98      0.48 o 
  -2  -3   5       21.97       22.40      0.49 o 
  -1  -3   5       30.38       26.06      0.51 o 
   0  -3   5        0.23        1.45      0.57 o 
   1  -3   5        1.55        1.56      0.28 o 
   2  -3   5       12.31       12.29      0.56 o 
   3  -3   5        0.03       -0.07      0.27 o 
   4  -3   5      155.64      152.86      2.13 o 
   5  -3   5      118.33      111.47      0.49 o 
   6  -3   5        6.20        7.83      0.29 o 
   7  -3   5       78.14       78.18      1.01 o 
   8  -3   5       16.65       14.26      7.75 o 
  -8  -2   5        0.08       -0.42      0.42 o 
  -7  -2   5        0.98        1.93      0.39 o 
  -6  -2   5       70.47       68.00      0.52 o 
  -5  -2   5      117.30      120.06      2.86 o 
  -4  -2   5       26.11       25.83      0.48 o 
  -3  -2   5        0.13       -0.11      0.28 o 
  -2  -2   5        9.12       11.62      0.31 o 
  -1  -2   5      165.55      180.02      4.51 o 
   0  -2   5      562.01      583.34      1.49 o 
   1  -2   5       14.28       13.79      0.34 o 
   2  -2   5       94.90       96.38      0.50 o 
   3  -2   5       13.98       15.86      0.29 o 
   4  -2   5        4.25        2.65      0.23 o 
   5  -2   5       24.53       21.51      0.33 o 
   6  -2   5        6.14        5.66      0.28 o 
   7  -2   5        0.56        1.30      0.45 o 
   8  -2   5        2.47        1.43      0.44 o 
  -8  -1   5       17.64       18.69      0.37 o 
  -7  -1   5        3.05        3.33      0.39 o 
  -6  -1   5       88.61       87.92      0.55 o 
  -5  -1   5       10.77        8.22      0.41 o 
  -4  -1   5      113.16      115.04      2.94 o 
  -3  -1   5        0.92        1.45      0.31 o 
  -2  -1   5        4.76        5.07      0.30 o 
  -1  -1   5      103.01       95.19      0.77 o 
   0  -1   5       18.51       21.86      0.49 o 
   1  -1   5      452.40      484.25      1.32 o 
   2  -1   5      108.69      123.16      0.54 o 
   3  -1   5       76.41       78.53      0.66 o 
   4  -1   5        8.57        8.56      0.25 o 
   5  -1   5       13.81       13.20      0.30 o 
   6  -1   5        4.85        5.11      0.44 o 
   7  -1   5        0.00        0.76      0.27 o 
   8  -1   5        9.84       11.12      0.45 o 
  -8   0   5        7.83       10.92      0.45 o 
  -7   0   5       18.04       19.26      0.45 o 
  -6   0   5        1.25        1.08      0.39 o 
  -5   0   5       63.27       59.12      0.49 o 
  -4   0   5        5.90        4.50      0.30 o 
  -3   0   5       17.08       21.51      1.12 o 
  -2   0   5      205.26      217.22      1.38 o 
  -1   0   5      462.24      517.79      1.73 o 
   0   0   5      259.42      268.52      1.11 o 
   1   0   5       43.76       35.38      0.35 o 
   2   0   5        6.95        6.54      0.23 o 
   3   0   5      138.60      159.55      0.49 o 
   4   0   5        0.17        0.21      0.22 o 
   5   0   5      229.57      226.41      2.09 o 
   6   0   5      154.06      150.56      2.06 o 
   7   0   5        0.00        0.29      0.27 o 
   8   0   5       17.97       18.74      1.48 o 
   9   0   5        0.08        0.40      0.45 o 
  -8   1   5        1.32        2.43      0.43 o 
  -7   1   5      197.62      204.30      0.86 o 
  -6   1   5        6.69        6.62      0.30 o 
  -5   1   5       76.13       74.02      0.60 o 
  -4   1   5        0.89        3.43      0.41 o 
  -3   1   5      597.92      602.38      1.50 o 
  -2   1   5        3.60        3.93      0.32 o 
  -1   1   5      270.89      270.51      0.78 o 
   0   1   5        9.09        9.11      0.34 o 
   1   1   5      590.99      634.74      3.97 o 
   2   1   5       76.29       99.41      0.83 o 
   3   1   5       40.94       52.21      0.32 o 
   4   1   5        0.11        0.04      0.40 o 
   5   1   5       14.64       18.05      0.26 o 
   6   1   5       70.10       68.69      0.68 o 
   7   1   5      120.85      121.69      1.57 o 
   8   1   5        2.45        2.54      0.30 o 
   9   1   5        2.88        3.20      0.31 o 
  -8   2   5       12.67        9.67      0.34 o 
  -7   2   5       14.15       12.53      0.44 o 
  -6   2   5      104.44      113.22      0.70 o 
  -5   2   5      373.44      389.54      1.13 o 
  -4   2   5      176.18      170.03      0.81 o 
  -3   2   5      457.20      440.52      1.30 o 
  -2   2   5      144.42      169.36      0.73 o 
  -1   2   5       96.82      106.49      0.52 o 
   1   2   5      715.12      761.27      1.77 o 
   2   2   5      641.19      671.41      7.31 o 
   3   2   5      129.32      136.24      1.89 o 
   4   2   5      198.31      214.88      1.04 o 
   5   2   5        1.29        2.67      0.22 o 
   6   2   5       24.47       23.42      0.43 o 
   7   2   5       74.94       79.67      0.73 o 
   8   2   5        8.42        8.28      0.22 o 
   9   2   5       11.03       11.73      0.33 o 
  -8   3   5        7.28        6.34      0.43 o 
  -7   3   5       22.11       23.00      0.47 o 
  -6   3   5      127.76      131.64      0.72 o 
  -5   3   5       76.95       73.29      0.53 o 
  -4   3   5        1.56        0.48      0.28 o 
  -3   3   5       54.48       57.06     14.40 o 
  -2   3   5       45.92       51.93      0.70 o 
  -1   3   5       18.54       21.60      0.26 o 
   0   3   5       60.08       62.07      0.40 o 
   1   3   5       96.11      102.17      0.51 o 
   2   3   5       29.44       34.90      0.55 o 
   3   3   5      213.67      227.40      1.68 o 
   4   3   5      237.51      258.94      1.90 o 
   5   3   5        0.07        0.45      0.22 o 
   6   3   5       28.03       26.81      0.58 o 
   7   3   5      126.59      123.53      0.99 o 
   8   3   5       70.82       69.93      0.37 o 
   9   3   5        0.60        0.98      0.21 o 
  -8   4   5        3.72        4.77      0.33 o 
  -7   4   5        0.64        0.08      0.41 o 
  -6   4   5        2.81        3.29      0.29 o 
  -5   4   5       13.61       13.83      0.44 o 
  -4   4   5      144.59      144.49      2.70 o 
  -3   4   5       29.03       26.31      3.38 o 
  -2   4   5       88.68       85.40      0.50 o 
  -1   4   5        6.26        9.89      0.33 o 
   0   4   5      139.07      153.23      0.82 o 
   1   4   5        5.06        5.68      0.26 o 
   2   4   5       64.46       66.61      0.39 o 
   3   4   5        0.09        0.06      0.35 o 
   4   4   5       20.20       19.71      0.43 o 
   5   4   5        0.15        0.75      0.20 o 
   6   4   5        5.16        4.36      0.20 o 
   7   4   5       50.44       53.04      0.39 o 
   8   4   5        0.55        1.07      0.20 o 
   9   4   5       40.82       39.32      0.64 o 
  -7   5   5        3.40        3.95      0.31 o 
  -6   5   5        2.99        3.00      2.09 o 
  -5   5   5        7.46        8.70      0.21 o 
  -4   5   5       86.07       85.97      1.04 o 
  -3   5   5       37.32       32.45      3.40 o 
  -2   5   5      254.33      234.58      0.61 o 
  -1   5   5       16.39       14.47      0.26 o 
   0   5   5      386.68      386.96      1.29 o 
   1   5   5      426.82      432.63      2.09 o 
   2   5   5       53.50       57.27      0.49 o 
   3   5   5       97.90      102.50      1.01 o 
   4   5   5       14.23       17.33      0.40 o 
   5   5   5       61.35       67.57      0.42 o 
   6   5   5        0.09       -0.31      0.34 o 
   7   5   5        0.26        0.11      0.23 o 
   8   5   5       47.04       49.52      0.67 o 
   9   5   5       23.85       23.46      0.46 o 
  -7   6   5        8.28       10.51      0.47 o 
  -6   6   5        1.45        2.09      0.22 o 
  -5   6   5       12.90       12.83      0.21 o 
  -4   6   5        5.55        7.28      0.23 o 
  -3   6   5        3.64        3.21      0.85 o 
  -2   6   5       25.88       25.39      0.51 o 
  -1   6   5       29.30       26.58      0.29 o 
   0   6   5        0.28        1.38      0.23 o 
   1   6   5      128.39      134.15      2.89 o 
   2   6   5       15.23       15.08      0.25 o 
   3   6   5        1.54        1.24      0.22 o 
   4   6   5        8.72        9.46      0.35 o 
   5   6   5       12.49       11.20      0.46 o 
   6   6   5       10.38       11.86      0.40 o 
   7   6   5        9.35       10.14      0.22 o 
   8   6   5       29.65       28.91      0.60 o 
   9   6   5        1.39        1.10      0.18 o 
  -6   7   5       17.89       20.51      0.29 o 
  -5   7   5        0.52        1.44      0.61 o 
  -4   7   5        0.49       -0.27      0.27 o 
  -3   7   5      102.73       97.55     24.07 o 
  -2   7   5       89.62       79.97      0.66 o 
  -1   7   5       25.88       30.07      0.36 o 
   0   7   5      108.21      103.27      1.75 o 
   1   7   5        9.80        9.07      0.59 o 
   2   7   5        0.71        0.81      0.35 o 
   3   7   5       36.09       38.39      0.57 o 
   4   7   5       21.53       21.40      0.65 o 
   5   7   5        6.35        8.01      0.44 o 
   6   7   5        0.58        0.61      0.27 o 
   7   7   5        0.01       -0.23      0.23 o 
   8   7   5        8.37        8.36      0.22 o 
   9   7   5        6.55        6.78      0.26 o 
  -6   8   5        0.03        0.20      0.22 o 
  -5   8   5        0.17       -0.13      0.36 o 
  -4   8   5       10.72        8.80      0.26 o 
  -3   8   5       51.82       48.86     12.08 o 
  -2   8   5       39.49       32.19      0.83 o 
  -1   8   5       56.17       53.93      0.46 o 
   0   8   5       13.48        8.91      0.22 o 
   1   8   5      141.13      140.27      3.27 o 
   2   8   5       12.51       11.79      0.88 o 
   3   8   5        1.93        1.83      0.27 o 
   4   8   5        0.14       -0.17      0.27 o 
   5   8   5        3.41        2.86      0.23 o 
   6   8   5        8.05        7.86      0.65 o 
   7   8   5       15.94       15.91      0.61 o 
   8   8   5        2.81        3.31      0.30 o 
   9   8   5        2.18        1.94      0.18 o 
  -5   9   5        6.10        6.71      0.27 o 
  -4   9   5        0.46        0.89      0.29 o 
  -3   9   5        4.24        2.51      0.72 o 
  -2   9   5        3.86        3.27      0.30 o 
  -1   9   5       71.84       63.91      1.04 o 
   0   9   5      107.88       90.10      1.07 o 
   1   9   5       17.58       17.07      1.53 o 
   2   9   5       96.88       87.97      0.42 o 
   3   9   5       55.30       54.28      1.46 o 
   4   9   5       33.92       33.35      1.18 o 
   5   9   5        6.17        5.23      0.53 o 
   6   9   5       28.55       27.17      2.30 o 
   7   9   5        3.58        4.87      0.29 o 
   8   9   5       17.90       14.95      0.29 o 
  -4  10   5        1.15        2.27      0.30 o 
  -3  10   5        3.74        3.40      0.36 o 
  -2  10   5       72.34       77.42      0.75 o 
  -1  10   5        0.98        2.03      0.24 o 
   0  10   5       31.02       31.34      0.92 o 
   1  10   5       14.19       12.51      0.22 o 
   2  10   5       29.53       26.51      2.33 o 
   3  10   5        5.23        6.27      0.65 o 
   4  10   5        3.28        4.06      0.48 o 
   5  10   5        0.23        0.67      0.22 o 
   6  10   5        3.87        4.77      0.77 o 
   7  10   5        9.55        8.13      0.48 o 
   8  10   5        9.22        7.57      0.87 o 
  -3  11   5        2.82        2.44      0.40 o 
  -2  11   5       12.19       11.24      3.07 o 
  -1  11   5        0.00        0.44      0.20 o 
   0  11   5        7.98        7.34      0.24 o 
   1  11   5        4.26        3.70      0.33 o 
   2  11   5        3.93        4.10      0.20 o 
   3  11   5        6.64        7.39      0.43 o 
   4  11   5        6.56        6.06      0.74 o 
   5  11   5        2.24        2.63      0.34 o 
   6  11   5        0.06       -0.45      0.45 o 
   7  11   5        0.89        0.77      0.31 o 
  -2  12   5        2.30        2.16      0.73 o 
  -1  12   5       12.69       14.40      0.31 o 
   0  12   5       24.86       25.01      0.33 o 
   1  12   5        4.83        3.88      0.39 o 
   2  12   5        0.17        0.63      0.23 o 
   3  12   5        0.07       -0.20      0.36 o 
   4  12   5        3.27        4.60      1.19 o 
   5  12   5        1.77        2.00      0.30 o 
   6  12   5        7.71        6.88      0.24 o 
   0  13   5        4.43        4.16      0.26 o 
   1  13   5        7.82        7.92      0.31 o 
   2  13   5       10.51       10.95      0.28 o 
   3  13   5        0.18       -0.27      0.27 o 
   4  13   5        7.27        7.92      0.32 o 
  -4  -9   6        0.03       -0.09      0.45 o 
  -3  -9   6        9.04        8.11      0.46 o 
  -2  -9   6       10.20       10.61      0.36 o 
  -1  -9   6        3.66        3.87      0.30 o 
   0  -9   6        1.32        1.43      0.43 o 
   1  -9   6        4.95        4.48      0.20 o 
  -5  -8   6        0.12        0.11      0.43 o 
  -4  -8   6        1.63        1.31      0.41 o 
  -3  -8   6       47.09       46.59      0.58 o 
  -2  -8   6        0.53        0.75      0.29 o 
  -1  -8   6       46.64       48.03      0.56 o 
   0  -8   6       28.25       26.71      0.49 o 
   1  -8   6        0.50        0.51      0.21 o 
   2  -8   6        0.15        0.23      0.35 o 
   3  -8   6        3.51        4.57      0.36 o 
  -6  -7   6       33.12       31.47      0.62 o 
  -5  -7   6       30.11       29.23      0.55 o 
  -4  -7   6       10.03       10.08      0.34 o 
  -3  -7   6        8.69        8.58      0.44 o 
  -2  -7   6       19.18       17.79      0.36 o 
  -1  -7   6       17.13       16.16      0.46 o 
   0  -7   6       27.98       27.78      0.50 o 
   1  -7   6       23.18       25.43      0.33 o 
   2  -7   6        4.21        4.04      0.23 o 
   3  -7   6        2.58        2.52      0.42 o 
   4  -7   6        0.10        0.34      0.24 o 
  -7  -6   6        2.54        3.20      0.41 o 
  -6  -6   6       20.50       18.60      0.55 o 
  -5  -6   6        0.09        0.86      0.40 o 
  -4  -6   6       36.65       35.21      0.55 o 
  -3  -6   6        2.92        2.92      0.40 o 
  -2  -6   6       26.82       29.15      0.49 o 
  -1  -6   6        0.22        0.23      0.40 o 
   0  -6   6        4.49        3.98      0.31 o 
   1  -6   6        1.36        2.03      0.32 o 
   2  -6   6       60.42       52.61      1.28 o 
   3  -6   6        9.23        8.22      0.19 o 
   4  -6   6        0.67        0.63      0.64 o 
   5  -6   6        8.98        8.47      0.39 o 
  -7  -5   6        2.89        2.31      0.42 o 
  -6  -5   6       49.31       49.75      0.72 o 
  -5  -5   6       16.47       15.34      0.49 o 
  -4  -5   6      184.14      179.91      0.96 o 
  -3  -5   6      115.72      113.91      0.76 o 
  -2  -5   6       60.06       57.08      0.51 o 
  -1  -5   6      136.41      132.33      0.74 o 
   0  -5   6      366.13      336.36      1.04 o 
   1  -5   6       91.98       86.91      0.43 o 
   2  -5   6       13.05        9.09      0.21 o 
   3  -5   6       20.46       16.66      0.25 o 
   4  -5   6        6.40        5.82      0.32 o 
   5  -5   6        0.09        0.69      0.28 o 
   6  -5   6        8.74        9.42      0.30 o 
  -8  -4   6        0.24       -0.30      0.30 o 
  -6  -4   6       26.95       30.21      0.62 o 
  -5  -4   6       11.67       11.90      0.37 o 
  -4  -4   6      163.94      164.82      0.97 o 
  -3  -4   6       20.25       20.36      0.40 o 
  -2  -4   6      237.42      238.49      1.00 o 
  -1  -4   6       19.18       15.06      0.36 o 
   0  -4   6       46.27       41.34      0.84 o 
   1  -4   6       91.15       80.48      1.09 o 
   2  -4   6      158.85      127.92     22.80 o 
   3  -4   6       13.74       10.89      0.22 o 
   4  -4   6       18.44       16.26      0.21 o 
   5  -4   6        0.36        0.44      0.36 o 
   6  -4   6        0.00        0.27      0.27 o 
   7  -4   6        1.15        0.94      0.43 o 
  -8  -3   6        0.15        0.38      0.29 o 
  -7  -3   6        0.69        0.71      0.40 o 
  -5  -3   6        0.00        0.03      0.34 o 
  -4  -3   6        9.31       10.95      0.35 o 
  -3  -3   6      100.95       95.70      3.74 o 
  -2  -3   6      164.49      155.32      1.56 o 
  -1  -3   6        4.07        4.43      0.31 o 
   0  -3   6      210.75      202.22    105.11 o 
   1  -3   6       32.19       25.78      0.46 o 
   2  -3   6       90.58       75.53      1.09 o 
   3  -3   6       36.44       38.73      0.37 o 
   4  -3   6        4.61        3.07      0.23 o 
   5  -3   6        0.24        0.36      0.27 o 
   6  -3   6        4.04        5.00      0.83 o 
   7  -3   6       14.78       14.62      0.83 o 
  -8  -2   6        0.57        0.86      0.43 o 
  -7  -2   6        4.84        5.64      0.42 o 
  -6  -2   6        2.57        2.57      0.40 o 
  -5  -2   6        0.04        0.01      0.46 o 
  -4  -2   6       10.43       10.28      0.38 o 
  -3  -2   6        3.69        2.43      0.28 o 
  -2  -2   6       30.78       32.81      0.51 o 
  -1  -2   6      256.64      241.66    124.42 o 
   0  -2   6       15.53       12.36      0.45 o 
   1  -2   6        6.42        5.89      0.30 o 
   2  -2   6        2.88        3.61      0.36 o 
   3  -2   6       11.36       12.41      0.30 o 
   4  -2   6       31.53       32.84      0.75 o 
   5  -2   6       33.50       32.81      0.65 o 
   6  -2   6        0.25        0.72      0.80 o 
   7  -2   6       16.77       18.07      0.77 o 
   8  -2   6        1.36        0.98      0.43 o 
  -8  -1   6        0.69        0.72      0.30 o 
  -7  -1   6        0.45        1.01      0.41 o 
  -6  -1   6        2.76        3.79      0.28 o 
  -5  -1   6       59.51       56.29      0.48 o 
  -4  -1   6       51.10       48.31      0.72 o 
  -3  -1   6      147.93      135.05      6.13 o 
  -2  -1   6       23.39       24.42      0.36 o 
  -1  -1   6      207.28      233.19      1.04 o 
   0  -1   6      487.69      502.29      1.35 o 
   1  -1   6      251.72      259.73      0.99 o 
   2  -1   6       73.83       66.01      0.41 o 
   3  -1   6        4.34        7.42      0.33 o 
   4  -1   6        3.36        2.51      0.28 o 
   5  -1   6        4.82        3.51      0.51 o 
   6  -1   6        0.49        0.41      0.27 o 
   7  -1   6        5.54        4.69      0.30 o 
   8  -1   6        5.85        5.77      0.32 o 
  -8   0   6        0.05        0.11      0.29 o 
  -7   0   6        0.38        0.52      0.28 o 
  -6   0   6        1.45        2.05      0.28 o 
  -5   0   6       79.31       80.88      0.62 o 
  -4   0   6        5.69        5.97      0.29 o 
  -3   0   6        4.72        3.85      0.34 o 
  -2   0   6       16.97       17.72      0.51 o 
  -1   0   6       67.63       62.25      0.66 o 
   0   0   6        2.26        4.44      0.41 o 
   1   0   6       50.31       48.25      0.37 o 
   2   0   6       43.08       38.17      0.81 o 
   3   0   6        4.61        4.33      0.23 o 
   4   0   6       84.08       85.02      2.22 o 
   5   0   6       65.69       66.90      0.59 o 
   6   0   6        5.79        4.24      0.39 o 
   7   0   6        1.42        1.61      0.39 o 
   8   0   6        8.17        9.47      0.33 o 
  -8   1   6       26.11       28.41      0.52 o 
  -7   1   6       26.98       27.68      0.42 o 
  -6   1   6       36.02       35.27      0.50 o 
  -5   1   6        5.15        6.25      0.30 o 
  -4   1   6      120.45      113.22      0.71 o 
  -3   1   6        0.24        0.33      0.23 o 
  -2   1   6        4.04        4.15      0.25 o 
  -1   1   6        0.48        0.32      0.22 o 
   0   1   6      227.44      235.24      4.16 o 
   1   1   6      118.19      134.03      0.71 o 
   2   1   6       65.52       70.76      0.46 o 
   3   1   6       87.79       96.73      0.70 o 
   4   1   6       20.29       21.46      0.26 o 
   5   1   6      134.47      137.26      2.41 o 
   6   1   6       77.32       77.19      1.31 o 
   7   1   6        0.00       -0.07      0.27 o 
   8   1   6       10.18       10.81      0.60 o 
   9   1   6        1.17        1.62      0.30 o 
  -8   2   6        0.11        0.37      0.42 o 
  -7   2   6       38.79       36.65      0.51 o 
  -6   2   6        0.85        0.65      0.29 o 
  -5   2   6      253.45      255.74      0.96 o 
  -4   2   6      133.40      126.02      0.74 o 
  -3   2   6      200.31      197.30    101.21 o 
  -2   2   6       64.66       66.50      0.69 o 
  -1   2   6        2.50        3.99      0.24 o 
   0   2   6      326.12      332.21      0.88 o 
   1   2   6        4.53        7.92      0.45 o 
   2   2   6        7.80        7.49      0.25 o 
   3   2   6        0.43        0.61      0.33 o 
   4   2   6       17.39       18.93      0.40 o 
   5   2   6       12.59       13.66      0.25 o 
   6   2   6        2.49        3.44      0.23 o 
   7   2   6        1.49        1.01      0.24 o 
   8   2   6        8.27        8.85      0.41 o 
   9   2   6       10.57       10.06      0.33 o 
  -8   3   6        7.72        6.92      0.35 o 
  -7   3   6       81.91       89.71      0.66 o 
  -6   3   6       36.22       35.73      0.51 o 
  -5   3   6      258.36      243.48      0.86 o 
  -4   3   6       24.38       27.19      0.40 o 
  -3   3   6        0.01        0.14      0.30 o 
  -2   3   6       17.29       14.77      0.32 o 
  -1   3   6        0.27        0.48      0.22 o 
   0   3   6       95.52       94.79      0.47 o 
   1   3   6       23.02       22.21      0.30 o 
   2   3   6        5.85        8.54      0.26 o 
   3   3   6      531.25      560.46     11.60 o 
   4   3   6      109.46      127.27      1.09 o 
   5   3   6       34.54       32.29      0.70 o 
   6   3   6      102.15      104.61      0.37 o 
   7   3   6        5.98        5.86      0.23 o 
   8   3   6       15.19       15.16      0.39 o 
   9   3   6        8.33        7.27      0.38 o 
  -7   4   6        9.57       10.14      0.44 o 
  -6   4   6        2.15        1.76      0.28 o 
  -5   4   6        0.44        0.32      0.28 o 
  -4   4   6      459.71      440.48      1.16 o 
  -3   4   6      499.09      463.51      7.56 o 
  -2   4   6      583.35      583.16      7.65 o 
  -1   4   6      176.82      171.25      0.77 o 
   0   4   6       36.00       48.46      0.34 o 
   1   4   6      100.63      106.67      0.52 o 
   2   4   6      265.24      293.76      1.09 o 
   3   4   6      101.62      109.22      0.57 o 
   4   4   6      491.53      522.00      5.78 o 
   5   4   6      169.46      168.50      0.55 o 
   6   4   6       52.87       53.79      0.83 o 
   7   4   6       36.66       35.41      0.92 o 
   8   4   6        2.63        2.98      0.30 o 
   9   4   6        8.86        9.24      0.39 o 
  -7   5   6        2.43        2.65      0.30 o 
  -6   5   6       12.95       15.07      0.34 o 
  -5   5   6        7.02        7.89      0.32 o 
  -4   5   6       19.87       18.26      0.56 o 
  -3   5   6       54.92       52.85      1.15 o 
  -2   5   6        3.06        3.26      0.26 o 
  -1   5   6      109.62      106.21      1.06 o 
   0   5   6        9.07        7.81      0.23 o 
   1   5   6        0.33        1.38      0.24 o 
   2   5   6        0.01       -0.01      0.59 o 
   3   5   6        7.86        9.08      0.47 o 
   4   5   6       80.62       86.78      1.61 o 
   5   5   6       61.41       65.59      0.44 o 
   6   5   6        9.49        8.71      0.30 o 
   7   5   6        5.73        5.74      0.24 o 
   8   5   6        1.32        1.75      0.20 o 
   9   5   6       42.52       41.50      1.21 o 
  -6   6   6        4.09        4.85      0.31 o 
  -5   6   6        3.47        3.44      0.23 o 
  -4   6   6        0.41        0.43      0.29 o 
  -3   6   6       16.66       15.53      0.46 o 
  -2   6   6      177.11      168.60      1.24 o 
  -1   6   6        0.59        1.00      0.25 o 
   0   6   6       66.98       67.54      0.43 o 
   1   6   6      186.76      203.62      1.73 o 
   2   6   6       28.96       30.23      0.51 o 
   3   6   6       18.04       19.85      0.28 o 
   4   6   6        0.25        0.80      0.29 o 
   5   6   6       86.96       89.70      0.67 o 
   6   6   6        6.77        7.64      0.42 o 
   7   6   6        7.47        6.98      0.24 o 
   8   6   6        8.85        8.65      0.29 o 
   9   6   6       30.52       29.22      0.80 o 
  -6   7   6        6.48        6.69      0.48 o 
  -5   7   6       25.42       25.21      0.34 o 
  -4   7   6       41.72       45.89      0.43 o 
  -3   7   6       22.04       22.56      0.60 o 
  -2   7   6        0.69        1.00      0.22 o 
  -1   7   6      116.53      116.13      1.30 o 
   0   7   6       33.16       32.93      0.30 o 
   1   7   6        2.46        3.47      0.18 o 
   2   7   6       74.19       73.04      0.39 o 
   3   7   6       49.85       49.24      1.53 o 
   4   7   6       22.50       22.80      0.51 o 
   5   7   6       69.13       70.15      0.41 o 
   6   7   6        2.32        3.58      0.22 o 
   7   7   6       15.41       14.91      0.26 o 
   8   7   6        7.20        7.52      0.19 o 
   9   7   6        0.05        0.14      0.19 o 
  -5   8   6        0.45        0.20      0.29 o 
  -4   8   6        0.22        0.19      0.23 o 
  -3   8   6       14.63       15.63      4.15 o 
  -2   8   6        2.54        2.00      0.23 o 
  -1   8   6       11.72       10.81      0.43 o 
   0   8   6        7.67        7.19      0.28 o 
   1   8   6        4.26        4.98      0.30 o 
   2   8   6        0.00        0.23      0.44 o 
   3   8   6       12.04       13.90      0.30 o 
   4   8   6       21.10       20.99      1.09 o 
   5   8   6        7.75        7.22      0.49 o 
   6   8   6        5.48        5.75      0.42 o 
   7   8   6        1.20        1.17      0.23 o 
   8   8   6        0.00        0.20      0.27 o 
   9   8   6        4.55        4.53      0.40 o 
  -5   9   6        0.02        0.18      0.30 o 
  -4   9   6        1.00        1.66      0.24 o 
  -3   9   6        0.04        0.69      0.20 o 
  -2   9   6        0.16        0.47      0.22 o 
  -1   9   6       25.42       25.78      0.51 o 
   0   9   6       30.58       26.54      0.80 o 
   1   9   6       56.99       58.76      1.88 o 
   2   9   6      116.53      112.88      1.56 o 
   3   9   6        3.09        3.67      0.91 o 
   4   9   6       12.51       12.39      0.30 o 
   5   9   6        0.04        0.88      0.53 o 
   6   9   6       15.33       14.45      0.27 o 
   7   9   6        0.00       -0.05      0.19 o 
   8   9   6        3.86        2.35      0.79 o 
  -4  10   6       47.34       49.64      1.11 o 
  -3  10   6        3.24        4.67      1.16 o 
  -2  10   6        2.67        2.05      0.23 o 
  -1  10   6        8.41        8.51      0.35 o 
   0  10   6       23.19       21.36      0.40 o 
   1  10   6        9.10        8.81      0.19 o 
   2  10   6        8.01        7.47      0.22 o 
   3  10   6        1.24        1.11      0.26 o 
   4  10   6        0.00        0.36      0.29 o 
   5  10   6        1.54        2.26      0.62 o 
   6  10   6        0.19        0.53      0.22 o 
   7  10   6        3.09        3.04      0.29 o 
   8  10   6        0.20        0.33      0.53 o 
  -3  11   6       10.82       11.52      0.54 o 
  -2  11   6       60.43       65.19      0.38 o 
  -1  11   6        1.23        1.33      0.22 o 
   0  11   6        2.40        3.24      0.37 o 
   1  11   6       13.56       11.43      0.44 o 
   2  11   6        8.52        7.56      0.81 o 
   3  11   6       12.29       11.03      1.31 o 
   4  11   6       38.85       38.71      1.50 o 
   5  11   6        7.02        6.43      0.30 o 
   6  11   6        9.73       10.00      0.27 o 
   7  11   6        1.08        0.91      0.82 o 
  -1  12   6        0.00        0.07      0.28 o 
   0  12   6       17.33       17.61      0.41 o 
   1  12   6        0.62        0.94      0.23 o 
   2  12   6       36.00       36.17      1.66 o 
   3  12   6        0.05        0.69      0.28 o 
   4  12   6        6.47        6.80      0.22 o 
   5  12   6        0.72        1.41      0.67 o 
   6  12   6        0.54        2.39      0.55 o 
   1  13   6        0.53        0.76      0.26 o 
   2  13   6        0.87        1.03      0.33 o 
   3  13   6        2.17        2.87      0.22 o 
   4  13   6        0.68        0.86      0.28 o 
  -4  -8   7        0.02        0.49      0.42 o 
  -3  -8   7        0.64       -0.18      0.31 o 
  -2  -8   7        0.09        0.94      0.42 o 
  -1  -8   7        2.29        2.05      0.25 o 
   0  -8   7        9.91       12.36      0.33 o 
   1  -8   7        2.95        4.18      0.26 o 
   2  -8   7        6.61        7.85      0.35 o 
  -5  -7   7        3.75        3.71      0.44 o 
  -4  -7   7        5.79        5.62      0.34 o 
  -3  -7   7       10.17        9.87      0.45 o 
  -2  -7   7        0.02        0.83      0.29 o 
  -1  -7   7       21.83       22.14      0.30 o 
   0  -7   7       12.64       15.37      0.71 o 
   1  -7   7        0.94        1.21      0.35 o 
   2  -7   7       10.17       11.62      0.32 o 
   3  -7   7        0.68        1.49      0.25 o 
  -6  -6   7        0.53        0.91      0.38 o 
  -5  -6   7       58.34       57.37      0.71 o 
  -4  -6   7       21.78       23.08      0.51 o 
  -3  -6   7        0.45        0.23      0.40 o 
  -2  -6   7        8.70        7.91      0.25 o 
  -1  -6   7       39.59       38.45      0.76 o 
   0  -6   7        3.60        4.68      0.24 o 
   1  -6   7        2.88        2.79      0.23 o 
   2  -6   7       12.93       11.79      0.39 o 
   3  -6   7        1.66        2.09      0.24 o 
   4  -6   7        1.49        1.48      0.21 o 
  -6  -5   7        0.03        0.10      0.30 o 
  -5  -5   7        1.12        0.77      0.32 o 
  -4  -5   7       16.23       14.95      0.34 o 
  -3  -5   7        4.91        4.29      0.46 o 
  -2  -5   7       18.25       18.73      0.40 o 
  -1  -5   7        2.73        3.45      0.21 o 
   0  -5   7       36.75       35.55      0.30 o 
   1  -5   7        4.12        3.37      0.28 o 
   2  -5   7       17.00       15.74      0.23 o 
   3  -5   7       14.67       14.70      0.45 o 
   4  -5   7        0.46        1.43      0.63 o 
   5  -5   7        2.49        2.79      0.21 o 
  -6  -4   7        1.30        1.09      0.36 o 
  -5  -4   7        4.05        3.57      0.31 o 
  -4  -4   7        1.61        1.50      0.29 o 
  -3  -4   7       27.20       28.43      0.85 o 
  -2  -4   7      400.65      391.31      2.07 o 
  -1  -4   7        3.29        3.12      0.49 o 
   0  -4   7      291.15      284.42      0.66 o 
   1  -4   7      101.71       97.53      1.91 o 
   2  -4   7       33.78       27.93      7.30 o 
   3  -4   7       11.81       11.60      0.40 o 
   4  -4   7       15.79       10.06      2.06 o 
   5  -4   7        0.84        0.98      0.20 o 
   6  -4   7        1.27        1.95      0.19 o 
  -7  -3   7       16.51       16.11      0.48 o 
  -5  -3   7       28.49       25.65      0.47 o 
  -4  -3   7      177.44      169.96      6.87 o 
  -3  -3   7       23.83       22.51      0.58 o 
  -2  -3   7      308.23      287.16     11.89 o 
  -1  -3   7       69.85       70.59      0.43 o 
   0  -3   7       53.80       48.55     25.41 o 
   1  -3   7      112.53      107.64      0.68 o 
   2  -3   7       50.10       45.32      0.93 o 
   3  -3   7       47.17       40.39      0.62 o 
   4  -3   7       30.32       28.20      0.34 o 
   5  -3   7       27.87       22.50      1.23 o 
   6  -3   7        5.71        4.41      0.30 o 
   7  -3   7        4.59        4.47      0.26 o 
  -7  -2   7        1.71        2.24      0.29 o 
  -6  -2   7       32.24       31.32      0.41 o 
  -5  -2   7       27.60       27.49      0.85 o 
  -4  -2   7       17.41       18.23      0.77 o 
  -3  -2   7       17.37       18.75      0.85 o 
  -2  -2   7       53.61       52.67      1.59 o 
  -1  -2   7      575.50      508.74    274.82 o 
   0  -2   7      244.45      230.38      0.97 o 
   1  -2   7      167.52      160.04      0.72 o 
   2  -2   7      139.08      129.65      1.43 o 
   3  -2   7      248.48      230.46      0.67 o 
   4  -2   7       75.22       77.17      1.13 o 
   5  -2   7       25.92       22.97      0.40 o 
   6  -2   7       74.54       71.75      1.59 o 
   7  -2   7        3.72        3.43      0.72 o 
  -8  -1   7        0.07        1.16      0.43 o 
  -7  -1   7       22.51       21.02      0.39 o 
  -6  -1   7       15.88       15.46      0.45 o 
  -5  -1   7        6.20        7.00      0.40 o 
  -4  -1   7        0.00        0.11      0.36 o 
  -3  -1   7        7.04        6.64      0.36 o 
  -2  -1   7       58.17       63.43      0.51 o 
  -1  -1   7       11.95       15.36      0.36 o 
   0  -1   7      151.15      130.41      0.77 o 
   1  -1   7        6.81        6.29      0.42 o 
   2  -1   7       61.17       57.60      0.82 o 
   3  -1   7        0.05        0.00      0.22 o 
   4  -1   7       30.16       26.05      0.77 o 
   5  -1   7       15.66       15.56      0.40 o 
   6  -1   7       32.86       32.13      0.44 o 
   7  -1   7        6.66        8.23      0.43 o 
   8  -1   7        4.03        3.32      0.33 o 
  -8   0   7       13.57       12.96      0.47 o 
  -7   0   7        0.66        1.63      0.40 o 
  -6   0   7        0.11        0.92      0.39 o 
  -5   0   7       13.35       11.12      0.32 o 
  -4   0   7       12.92       13.43      0.42 o 
  -3   0   7        7.42        7.75      0.27 o 
  -2   0   7      186.75      178.07      1.04 o 
  -1   0   7       11.50       11.64      0.44 o 
   0   0   7        0.33       -0.01      0.40 o 
   1   0   7        8.93       11.66      0.34 o 
   2   0   7       38.72       35.98      0.35 o 
   3   0   7       91.33       80.54      0.50 o 
   4   0   7      132.03      120.13      1.04 o 
   5   0   7        1.67        2.23      0.22 o 
   6   0   7        6.48        5.29      0.39 o 
   7   0   7        2.47        3.10      0.40 o 
   8   0   7        2.19        2.89      0.41 o 
  -7   1   7       12.27       12.32      0.34 o 
  -6   1   7        7.02        7.90      0.41 o 
  -5   1   7       45.76       49.71      0.47 o 
  -4   1   7       11.09       13.01      0.42 o 
  -3   1   7       58.44       52.25      3.64 o 
  -2   1   7       12.97       11.30      0.32 o 
  -1   1   7        5.97        6.46      0.28 o 
   0   1   7      309.07      302.89      0.81 o 
   1   1   7       32.16       39.84      0.34 o 
   2   1   7       27.89       32.54      0.53 o 
   3   1   7        0.96        1.13      0.34 o 
   4   1   7      130.47      128.50      1.43 o 
   5   1   7       39.06       40.76      0.32 o 
   6   1   7        1.97        2.20      0.67 o 
   7   1   7        0.09        0.32      0.27 o 
   8   1   7        2.81        2.54      0.31 o 
  -7   2   7        6.77        8.56      0.44 o 
  -6   2   7        5.13        4.37      0.41 o 
  -5   2   7        3.78        4.78      0.39 o 
  -4   2   7       15.86       14.23      0.33 o 
  -3   2   7      129.46      119.39      2.37 o 
  -2   2   7       82.15       73.08      1.22 o 
  -1   2   7       25.29       25.05      0.31 o 
   0   2   7      155.68      154.68      0.91 o 
   1   2   7       12.71       16.90      0.28 o 
   2   2   7       48.40       50.27      0.74 o 
   3   2   7       46.94       49.78      0.39 o 
   4   2   7       13.02       12.84      0.32 o 
   5   2   7        4.68        4.24      0.48 o 
   6   2   7        3.73        3.23      0.39 o 
   7   2   7        0.07        0.04      0.22 o 
   8   2   7        1.52        2.06      0.39 o 
   9   2   7        2.86        3.12      0.32 o 
  -7   3   7        1.62        2.23      0.43 o 
  -6   3   7       10.53       11.77      0.32 o 
  -5   3   7       54.29       52.57      0.56 o 
  -4   3   7        0.49        0.49      0.37 o 
  -3   3   7       22.17       19.49      0.31 o 
  -2   3   7        2.62        3.28      0.23 o 
  -1   3   7      105.30      104.83      1.01 o 
   0   3   7        2.69        3.05      0.21 o 
   1   3   7       13.50       12.55      0.28 o 
   2   3   7        0.02        0.29      0.34 o 
   3   3   7      125.29      136.41      5.16 o 
   4   3   7        1.00        1.03      0.70 o 
   5   3   7       64.92       64.14      1.48 o 
   6   3   7       15.06       14.89      0.46 o 
   7   3   7       12.29       12.76      0.38 o 
   8   3   7        5.74        6.33      0.39 o 
   9   3   7        1.38        2.19      0.33 o 
  -7   4   7        1.91        3.74      0.31 o 
  -6   4   7        2.23        1.49      0.40 o 
  -5   4   7       12.92       12.73      0.42 o 
  -4   4   7       56.05       62.31      0.59 o 
  -3   4   7      641.93      614.74      1.52 o 
  -2   4   7      303.12      270.95      1.74 o 
  -1   4   7      141.55      132.15      1.30 o 
   0   4   7        0.32        0.06      0.28 o 
   1   4   7      126.14      136.65      0.55 o 
   2   4   7      114.55      122.14      0.96 o 
   3   4   7       18.60       18.58      0.69 o 
   4   4   7       10.33       11.84      0.27 o 
   5   4   7       10.24       12.50      0.36 o 
   6   4   7       11.87       11.96      0.20 o 
   7   4   7        7.46        6.15      0.24 o 
   8   4   7        0.77        0.59      0.21 o 
   9   4   7        0.33        1.29      0.39 o 
  -7   5   7        5.36        5.71      0.45 o 
  -6   5   7        0.53        1.02      0.41 o 
  -5   5   7       33.28       34.63      0.42 o 
  -4   5   7       32.03       31.10      0.89 o 
  -3   5   7       55.66       56.05      1.47 o 
  -2   5   7      110.13      103.77      0.97 o 
  -1   5   7      487.48      444.07      1.50 o 
   0   5   7       13.87       14.91      0.28 o 
   1   5   7      504.69      498.18      5.36 o 
   2   5   7        9.17        9.22      0.23 o 
   3   5   7        0.00        0.33      0.20 o 
   4   5   7        0.07        0.50      0.29 o 
   5   5   7       20.07       22.45      0.27 o 
   6   5   7        0.21        0.80      0.22 o 
   7   5   7       32.99       32.51      0.37 o 
   8   5   7       13.85       14.73      0.36 o 
   9   5   7        0.59        0.58      0.25 o 
  -6   6   7       27.39       31.84      0.52 o 
  -5   6   7       26.78       30.04      0.87 o 
  -4   6   7        3.57        3.70      0.29 o 
  -3   6   7        0.14        0.75      0.24 o 
  -2   6   7      667.92      647.68      2.67 o 
  -1   6   7      214.87      190.90      3.20 o 
   0   6   7      674.99      661.82      8.26 o 
   1   6   7      137.84      127.58      0.48 o 
   2   6   7        7.62        6.50      0.37 o 
   3   6   7        9.25       10.92      0.25 o 
   4   6   7       12.88       12.42      0.26 o 
   5   6   7        5.58        5.67      0.35 o 
   6   6   7       31.82       32.37      0.50 o 
   7   6   7        8.42        7.42      0.31 o 
   8   6   7       15.21       14.67      0.25 o 
   9   6   7       36.18       34.75      0.90 o 
  -5   7   7        9.36        9.26      0.60 o 
  -4   7   7        1.05        1.67      0.29 o 
  -3   7   7        2.15        2.54      0.24 o 
  -2   7   7       34.87       32.41      0.33 o 
  -1   7   7        1.18        0.77      0.20 o 
   0   7   7       50.59       45.07      0.31 o 
   1   7   7        4.35        3.86      0.25 o 
   2   7   7      204.87      207.19      3.74 o 
   3   7   7        2.53        3.79      0.63 o 
   4   7   7        3.60        3.30      0.28 o 
   5   7   7       43.04       43.81      0.71 o 
   6   7   7        6.24        6.75      0.23 o 
   7   7   7       29.10       27.27      0.40 o 
   8   7   7       11.10       11.65      0.64 o 
   9   7   7        0.66        1.08      0.25 o 
  -5   8   7        3.21        3.76      0.49 o 
  -4   8   7       35.78       36.57      1.45 o 
  -3   8   7        0.02       -0.21      0.28 o 
  -2   8   7        2.46        1.97      0.22 o 
  -1   8   7       54.58       52.71      0.79 o 
   0   8   7       22.62       23.36      0.49 o 
   1   8   7        0.23        0.29      0.20 o 
   2   8   7        9.97       10.06      0.25 o 
   3   8   7       94.45       95.85      1.80 o 
   4   8   7       10.93       10.08      0.42 o 
   5   8   7        7.58        7.51      0.35 o 
   6   8   7        2.39        2.09      0.24 o 
   7   8   7       10.79       11.06      0.23 o 
   8   8   7        1.58        1.51      0.27 o 
  -4   9   7        2.70        2.77      0.25 o 
  -3   9   7       20.76       19.93      5.17 o 
  -2   9   7       24.18       23.83      0.31 o 
  -1   9   7       41.02       39.52      0.31 o 
   0   9   7        9.35       10.62      0.43 o 
   1   9   7       44.89       46.05      0.30 o 
   2   9   7        1.08        1.48      0.22 o 
   3   9   7        0.52        1.19      0.39 o 
   4   9   7        0.08        0.57      0.22 o 
   5   9   7       11.60       12.04      0.43 o 
   6   9   7       25.17       25.22      0.74 o 
   7   9   7        5.95        7.03      0.53 o 
   8   9   7        2.53        2.25      0.22 o 
  -4  10   7       12.37       12.60      0.44 o 
  -3  10   7        6.14        6.71      1.71 o 
  -2  10   7        0.68        0.84      0.20 o 
  -1  10   7       25.02       25.23      0.28 o 
   0  10   7        1.62        1.40      0.32 o 
   1  10   7       24.71       23.99      0.34 o 
   2  10   7        6.64        7.06      0.23 o 
   3  10   7        0.07        0.48      0.19 o 
   4  10   7        7.01        6.76      0.23 o 
   5  10   7        1.58        1.98      0.39 o 
   6  10   7        0.83        1.02      0.99 o 
   7  10   7        0.66        1.06      0.23 o 
  -2  11   7       11.37       12.70      0.30 o 
  -1  11   7        0.49        0.84      0.49 o 
   0  11   7        6.37        7.08      0.37 o 
   1  11   7        0.29        0.52      0.24 o 
   2  11   7       11.96       11.28      0.24 o 
   3  11   7        3.36        2.89      0.30 o 
   4  11   7       36.40       38.71      0.99 o 
   5  11   7        0.77        1.90      0.47 o 
   6  11   7        3.08        3.00      0.21 o 
   7  11   7        2.64        2.48      0.25 o 
  -1  12   7        0.17        0.25      0.35 o 
   0  12   7        1.74        2.77      0.22 o 
   1  12   7        0.01        0.02      0.26 o 
   2  12   7       12.59       11.09      0.34 o 
   3  12   7        1.86        2.25      0.25 o 
   4  12   7        9.68        9.15      0.87 o 
   5  12   7        1.56        2.11      0.69 o 
   6  12   7        5.32        5.47      0.24 o 
   1  13   7        0.79        1.08      0.39 o 
   2  13   7       24.03       24.31      0.96 o 
   3  13   7        8.51        6.84      0.21 o 
   4  13   7        0.28        0.45      0.22 o 
  -4  -7   8       16.11       17.37      0.37 o 
  -3  -7   8        8.31        8.03      0.24 o 
  -2  -7   8       10.10       10.84      0.28 o 
  -1  -7   8       16.30       16.51      1.01 o 
   0  -7   8        0.06        0.16      0.21 o 
   1  -7   8        5.03        4.36      0.32 o 
   2  -7   8       12.67       14.11      0.36 o 
  -5  -6   8        1.85        1.93      0.34 o 
  -4  -6   8        0.99        0.97      0.30 o 
  -3  -6   8        0.18        0.02      0.29 o 
  -2  -6   8        5.61        6.25      0.70 o 
  -1  -6   8        1.14        2.06      0.90 o 
   0  -6   8        1.36        1.65      0.20 o 
   1  -6   8        2.09        2.00      0.42 o 
   2  -6   8        0.08        0.23      0.24 o 
   3  -6   8        2.75        3.09      0.24 o 
   4  -6   8        0.63        1.82      1.39 o 
  -6  -5   8        0.15        0.09      0.38 o 
  -5  -5   8        0.39        0.22      0.30 o 
  -4  -5   8        0.00        0.18      0.29 o 
  -3  -5   8        0.49        0.98      0.28 o 
  -2  -5   8        0.39        0.56      0.33 o 
  -1  -5   8        2.20        1.70      0.42 o 
   0  -5   8        0.24        0.69      0.27 o 
   1  -5   8        0.00        0.10      0.22 o 
   2  -5   8        1.27        1.64      0.29 o 
   3  -5   8        0.40        0.47      0.16 o 
   4  -5   8        7.40        9.00      0.89 o 
   5  -5   8        4.54        5.77      0.26 o 
  -6  -4   8        0.07        0.08      0.40 o 
  -5  -4   8        3.41        3.22      0.34 o 
  -4  -4   8       17.41       16.70      0.34 o 
  -3  -4   8      112.01      112.35      1.16 o 
  -2  -4   8       15.52       16.16      1.24 o 
  -1  -4   8       13.89       14.72      0.51 o 
   0  -4   8       65.77       60.62      0.51 o 
   1  -4   8        0.14       -0.30      0.30 o 
   2  -4   8        4.98        4.26      0.28 o 
   3  -4   8        0.05        0.58      0.18 o 
   4  -4   8        1.07        2.02      0.25 o 
   5  -4   8       10.52       10.38      0.28 o 
  -7  -3   8        0.09        0.17      0.31 o 
  -5  -3   8        1.11        1.03      0.35 o 
  -4  -3   8        6.02        4.97      0.30 o 
  -3  -3   8       19.33       17.33      0.35 o 
  -2  -3   8       19.84       20.50      0.78 o 
  -1  -3   8       22.18       22.19      0.33 o 
   0  -3   8       67.05       68.66      2.47 o 
   1  -3   8       36.94       37.08     19.72 o 
   2  -3   8        0.30        0.32      0.27 o 
   3  -3   8        4.80        4.47      0.28 o 
   4  -3   8        0.05        0.54      0.27 o 
   5  -3   8        0.27        0.20      0.28 o 
   6  -3   8       11.85       11.92      0.28 o 
  -7  -2   8        0.90        0.84      0.31 o 
  -6  -2   8       55.35       56.71      0.59 o 
  -5  -2   8        0.16        0.36      0.44 o 
  -4  -2   8       24.00       21.10      0.52 o 
  -3  -2   8       10.56        9.61      0.34 o 
  -2  -2   8        1.28        0.79      0.23 o 
  -1  -2   8       19.08       18.40     10.04 o 
   0  -2   8      347.16      336.05      1.09 o 
   1  -2   8        8.47        6.24      0.43 o 
   2  -2   8      207.83      190.36      0.92 o 
   3  -2   8      118.78      108.39      0.47 o 
   4  -2   8       11.79       11.20      0.25 o 
   5  -2   8       26.24       22.92      0.29 o 
   6  -2   8        5.92        4.50      0.24 o 
   7  -2   8        1.39        1.81      0.25 o 
  -7  -1   8       12.98       11.20      0.36 o 
  -6  -1   8       26.99       26.68      0.50 o 
  -5  -1   8        0.26        0.53      0.40 o 
  -4  -1   8       14.62       14.00      0.44 o 
  -3  -1   8      123.62      104.90      3.75 o 
  -2  -1   8      263.84      229.98     18.40 o 
  -1  -1   8       10.90       11.13      0.43 o 
   0  -1   8      277.48      272.90      1.04 o 
   1  -1   8      151.88      149.77      0.72 o 
   2  -1   8      170.48      160.10      2.29 o 
   3  -1   8        0.70        1.34      0.31 o 
   4  -1   8       47.50       44.79      0.74 o 
   5  -1   8        0.46        1.58      0.56 o 
   6  -1   8        3.03        4.07      0.29 o 
   7  -1   8        1.51        1.18      0.30 o 
  -7   0   8       14.71       14.40      0.37 o 
  -6   0   8        0.01        0.29      0.30 o 
  -5   0   8       60.40       56.44      0.50 o 
  -4   0   8       79.49       76.75      3.27 o 
  -3   0   8        2.33        1.19      0.23 o 
  -2   0   8       20.19       16.48      0.48 o 
  -1   0   8      187.91      185.86      0.88 o 
   0   0   8       27.21       27.57      0.50 o 
   1   0   8      986.17      951.66      1.76 o 
   2   0   8      187.33      178.60      1.82 o 
   3   0   8      319.71      309.72      0.93 o 
   4   0   8      393.91      381.24      7.62 o 
   5   0   8       16.89       14.98      0.28 o 
   6   0   8       13.12       11.30      0.42 o 
   7   0   8        7.95        7.69      0.31 o 
   8   0   8       10.70        8.69      0.46 o 
  -7   1   8       22.39       23.68      0.50 o 
  -6   1   8        0.04       -0.29      0.39 o 
  -5   1   8        8.28        8.35      0.41 o 
  -4   1   8        4.10        3.35      0.40 o 
  -3   1   8       23.65       21.34      0.84 o 
  -2   1   8      174.87      150.91      0.66 o 
  -1   1   8       99.86       97.50      1.18 o 
   0   1   8       98.22      100.62      1.59 o 
   1   1   8        0.03        0.15      0.39 o 
   2   1   8      250.54      241.10      3.10 o 
   3   1   8        1.86        2.81      0.25 o 
   4   1   8       29.96       26.35      0.30 o 
   5   1   8       65.26       66.61      1.43 o 
   6   1   8        9.82        8.68      0.31 o 
   7   1   8        0.01       -0.14      0.27 o 
   8   1   8        3.68        4.81      0.43 o 
  -7   2   8        0.48        0.06      0.42 o 
  -6   2   8        0.63        0.96      0.30 o 
  -5   2   8       10.96       10.73      0.43 o 
  -4   2   8        0.65        1.10      0.38 o 
  -3   2   8       34.21       31.85      0.43 o 
  -2   2   8        0.33        0.04      0.27 o 
  -1   2   8       50.94       51.71      0.37 o 
   0   2   8       19.09       20.65      0.41 o 
   1   2   8        9.92        9.94      0.51 o 
   2   2   8       24.90       22.13      0.29 o 
   3   2   8       32.93       35.11      0.63 o 
   4   2   8        0.02        0.09      0.27 o 
   5   2   8       14.46       14.05      0.30 o 
   6   2   8       13.34       11.80      0.72 o 
   7   2   8        2.40        2.19      0.58 o 
   8   2   8        3.04        3.13      0.30 o 
  -7   3   8        7.79        7.73      0.46 o 
  -6   3   8       14.30       15.74      0.37 o 
  -5   3   8        7.16        8.78      0.42 o 
  -4   3   8        0.03        0.29      0.38 o 
  -3   3   8      145.88      146.99      0.88 o 
  -2   3   8       38.68       41.43      0.55 o 
  -1   3   8        6.18        6.57      0.25 o 
   0   3   8       12.02       12.41      0.25 o 
   1   3   8       32.50       25.76      0.35 o 
   2   3   8      195.49      191.73      0.98 o 
   3   3   8       39.77       35.05      0.29 o 
   4   3   8      123.80      115.98      1.78 o 
   5   3   8       88.81       90.37      2.29 o 
   6   3   8        5.47        5.69      0.28 o 
   7   3   8        0.86        1.13      0.20 o 
   8   3   8        0.22        0.05      0.20 o 
  -6   4   8        2.25        3.12      0.40 o 
  -5   4   8        0.57       -0.39      0.39 o 
  -4   4   8        0.54        0.02      0.27 o 
  -3   4   8        3.54        4.16      0.28 o 
  -2   4   8       37.44       35.63      0.39 o 
  -1   4   8       10.25        9.48      0.25 o 
   0   4   8        1.53        2.20      0.28 o 
   1   4   8        9.80        9.66      0.39 o 
   2   4   8       87.62       87.99      0.66 o 
   3   4   8       17.52       18.70      0.33 o 
   4   4   8        2.31        3.30      0.20 o 
   5   4   8       48.70       45.77      0.82 o 
   6   4   8        6.15        5.94      0.55 o 
   7   4   8        1.44        0.79      0.21 o 
   8   4   8        2.56        2.68      0.59 o 
  -6   5   8        0.32        0.76      0.42 o 
  -5   5   8        0.80        0.85      0.28 o 
  -4   5   8        0.45        0.46      0.34 o 
  -3   5   8       17.93       19.44      0.32 o 
  -2   5   8       98.27       88.13      0.69 o 
  -1   5   8      132.53      122.43      0.58 o 
   0   5   8       58.26       56.94      0.43 o 
   1   5   8       13.08       11.84      0.24 o 
   2   5   8       13.10       13.29      0.27 o 
   3   5   8       24.89       26.96      0.59 o 
   4   5   8       81.02       81.43      2.66 o 
   5   5   8        3.40        5.04      0.43 o 
   6   5   8        0.03        0.24      0.30 o 
   7   5   8       11.57       11.57      0.25 o 
   8   5   8        2.34        2.30      0.26 o 
   9   5   8        0.61        1.10      0.44 o 
  -6   6   8        1.62        1.74      0.32 o 
  -5   6   8       15.49       16.98      0.36 o 
  -4   6   8       23.53       20.53      0.39 o 
  -3   6   8        3.05        3.33      0.26 o 
  -2   6   8      103.84      105.60      2.06 o 
  -1   6   8      237.62      226.44      0.61 o 
   0   6   8        6.93        6.85      0.22 o 
   1   6   8      121.59      108.47      1.54 o 
   2   6   8       25.52       24.24      0.26 o 
   3   6   8       20.61       21.60      0.35 o 
   4   6   8        3.23        3.96      0.39 o 
   5   6   8       19.50       18.64      0.24 o 
   6   6   8       13.04       11.81      0.23 o 
   7   6   8        3.69        3.47      0.29 o 
   8   6   8        5.68        6.18      0.22 o 
  -5   7   8        5.30        4.76      0.70 o 
  -4   7   8       10.22       10.52      0.48 o 
  -3   7   8        6.08        7.25      0.23 o 
  -2   7   8       15.87       15.54      0.29 o 
  -1   7   8       28.86       27.20      0.29 o 
   0   7   8       48.44       43.01      0.34 o 
   1   7   8      381.62      358.73      2.61 o 
   2   7   8       92.84       94.24      1.94 o 
   3   7   8      568.23      561.63     10.94 o 
   4   7   8       19.06       18.70      0.68 o 
   5   7   8        2.68        3.04      0.24 o 
   6   7   8        5.63        5.15      0.24 o 
   7   7   8        7.86        7.60      0.33 o 
   8   7   8        1.13        1.20      0.21 o 
  -5   8   8        0.01        0.00      0.60 o 
  -4   8   8       47.62       52.96      1.28 o 
  -3   8   8        0.11        0.44      0.23 o 
  -2   8   8        8.33       10.27      0.23 o 
  -1   8   8       22.90       23.58      0.61 o 
   0   8   8       72.81       73.06      0.73 o 
   1   8   8       10.47        9.99      0.35 o 
   2   8   8      165.41      163.28      2.51 o 
   3   8   8       79.54       75.35      0.39 o 
   4   8   8       63.85       67.22      0.41 o 
   5   8   8       42.77       39.65      0.30 o 
   6   8   8        1.40        2.18      0.29 o 
   7   8   8        0.06        0.16      0.20 o 
   8   8   8        0.08        0.01      0.21 o 
  -4   9   8        0.34        0.51      0.30 o 
  -3   9   8        6.41        5.58      0.43 o 
  -2   9   8        3.91        4.36      0.22 o 
  -1   9   8        1.35        1.78      0.20 o 
   0   9   8       69.77       68.48      0.96 o 
   1   9   8        3.10        1.97      0.38 o 
   2   9   8       56.62       52.54      0.61 o 
   3   9   8       15.23       14.83      0.68 o 
   4   9   8      255.15      253.26      9.18 o 
   5   9   8       18.29       18.60      0.47 o 
   6   9   8        8.97        8.65      0.26 o 
   7   9   8        1.32        1.88      0.22 o 
   8   9   8        1.25        1.07      0.25 o 
  -3  10   8        5.75        5.69      1.82 o 
  -2  10   8       12.30       11.99      0.37 o 
  -1  10   8       23.11       23.41      0.38 o 
   0  10   8        0.66        0.66      0.37 o 
   1  10   8       23.21       24.04      0.56 o 
   2  10   8        0.52        0.68      0.19 o 
   3  10   8        0.36        0.45      0.17 o 
   4  10   8        0.08       -0.22      0.22 o 
   5  10   8        0.02        0.20      0.19 o 
   6  10   8        6.16        7.39      0.31 o 
   7  10   8        3.95        3.86      0.26 o 
  -2  11   8        0.10       -0.04      0.24 o 
  -1  11   8        1.72        2.44      0.21 o 
   0  11   8        3.07        2.80      0.25 o 
   1  11   8       10.91        9.48      0.21 o 
   2  11   8        0.00        0.28      0.35 o 
   3  11   8        0.57        1.02      0.26 o 
   4  11   8        6.17        5.73      0.46 o 
   5  11   8        1.48        1.51      0.39 o 
   6  11   8        0.41        0.90      0.61 o 
  -1  12   8       10.96       10.24      0.35 o 
   0  12   8        0.08        0.12      0.24 o 
   1  12   8        5.92        5.74      0.62 o 
   2  12   8        0.02       -0.02      0.29 o 
   3  12   8        2.77        2.58      0.21 o 
   4  12   8        6.08        5.60      0.26 o 
   5  12   8        2.15        2.49      0.88 o 
   3  13   8        0.01       -0.13      0.29 o 
  -3  -6   9        0.35        0.53      0.63 o 
  -2  -6   9        0.08       -0.19      0.25 o 
  -1  -6   9        0.14        0.10      0.44 o 
   0  -6   9        8.10        8.47      0.32 o 
   1  -6   9       19.71       20.29      0.51 o 
   2  -6   9        0.73        1.57      0.21 o 
  -5  -5   9        0.01       -0.19      0.31 o 
  -4  -5   9        1.01        1.16      0.30 o 
  -3  -5   9        0.68        0.63      0.29 o 
  -2  -5   9       10.75       11.75      0.25 o 
  -1  -5   9        2.13        2.75      0.29 o 
   0  -5   9       22.81       24.55      0.72 o 
   1  -5   9       32.52       32.41      0.48 o 
   2  -5   9        0.87        1.42      0.20 o 
   3  -5   9        0.98        0.62      0.35 o 
   4  -5   9       15.73       17.03      0.55 o 
  -5  -4   9        0.81        0.64      0.30 o 
  -4  -4   9        0.20        1.14      0.29 o 
  -3  -4   9        4.54        3.79      0.29 o 
  -2  -4   9        0.21        0.50      0.23 o 
  -1  -4   9        3.42        2.27      0.28 o 
   0  -4   9        4.04        4.65      0.24 o 
   1  -4   9        3.26        3.44      0.29 o 
   2  -4   9        0.23       -0.03      0.23 o 
   3  -4   9        0.46        0.48      0.18 o 
   4  -4   9        4.16        3.77      0.22 o 
   5  -4   9        2.42        2.35      0.31 o 
  -6  -3   9        3.13        3.38      0.43 o 
  -5  -3   9        0.10        0.03      0.38 o 
  -4  -3   9        0.05        0.36      0.31 o 
  -3  -3   9       10.63        9.98      0.31 o 
  -2  -3   9        2.09        2.28      0.23 o 
  -1  -3   9        0.27        1.36      0.22 o 
   0  -3   9        2.97        3.08      0.78 o 
   1  -3   9        0.06       -0.06      0.41 o 
   2  -3   9       22.20       22.50      0.33 o 
   3  -3   9        0.12        0.99      0.30 o 
   4  -3   9        0.47        0.90      0.28 o 
   5  -3   9        0.72        1.67      0.38 o 
  -6  -2   9        2.12        1.76      0.43 o 
  -5  -2   9        0.19        0.75      0.34 o 
  -4  -2   9        0.09        0.43      0.31 o 
  -3  -2   9        0.10        0.79      0.27 o 
  -2  -2   9       19.57       19.39      0.33 o 
  -1  -2   9        3.34        4.30      0.53 o 
   0  -2   9        0.79        0.34      0.38 o 
   1  -2   9       10.28        9.07      0.41 o 
   2  -2   9       17.21       14.87      0.32 o 
   3  -2   9       11.61       11.73      0.31 o 
   4  -2   9       11.51       11.38      0.31 o 
   5  -2   9        2.93        3.93      0.24 o 
   6  -2   9       19.36       20.07      0.63 o 
  -6  -1   9        0.61        1.42      0.43 o 
  -5  -1   9        0.93        1.35      0.29 o 
  -4  -1   9        0.14        0.50      0.25 o 
  -3  -1   9        3.28        4.41      0.32 o 
  -2  -1   9       41.37       38.31      0.65 o 
  -1  -1   9       11.85        9.77      0.42 o 
   0  -1   9       17.39       16.96      0.34 o 
   1  -1   9        1.59        2.06      0.28 o 
   2  -1   9       21.40       18.11      0.28 o 
   3  -1   9       13.86       14.05      0.73 o 
   4  -1   9        8.03        7.72      0.44 o 
   5  -1   9        8.97        9.71      0.72 o 
   6  -1   9        0.69        1.33      0.47 o 
   7  -1   9        5.80        5.76      0.33 o 
  -6   0   9        6.09        5.80      0.32 o 
  -5   0   9        5.05        4.58      0.41 o 
  -4   0   9       79.07       70.75      1.82 o 
  -3   0   9        9.93        9.60      0.28 o 
  -2   0   9      233.44      207.21      1.05 o 
  -1   0   9        9.48        8.10      0.41 o 
   0   0   9        0.00       -0.39      0.39 o 
   1   0   9       67.27       73.17      0.61 o 
   2   0   9      135.60      135.02      1.42 o 
   3   0   9       12.72       12.64      0.55 o 
   4   0   9       32.65       29.98      0.32 o 
   5   0   9       10.68        8.60      0.40 o 
   6   0   9        0.50        1.36      0.28 o 
   7   0   9        0.26        1.06      0.41 o 
  -6   1   9        1.48        1.29      0.42 o 
  -5   1   9        2.62        2.22      0.39 o 
  -4   1   9       11.82        9.48      0.43 o 
  -3   1   9       26.14       27.85      1.40 o 
  -2   1   9      136.27      125.09      0.61 o 
  -1   1   9       28.67       22.17      0.38 o 
   0   1   9        0.69        0.26      0.30 o 
   1   1   9       40.61       42.22      0.52 o 
   2   1   9       69.87       66.43      0.78 o 
   3   1   9       51.64       46.97      2.44 o 
   4   1   9       78.46       81.04      1.86 o 
   5   1   9        7.56        6.17      0.31 o 
   6   1   9       37.23       35.97      0.51 o 
   7   1   9        9.16       11.05      0.45 o 
  -6   2   9        0.59        0.71      0.42 o 
  -5   2   9        4.52        4.81      0.31 o 
  -4   2   9       21.13       21.76      0.37 o 
  -3   2   9      114.21      102.33      1.49 o 
  -2   2   9        1.80        2.86      0.28 o 
  -1   2   9      402.37      344.43      1.27 o 
   0   2   9      190.02      163.77      0.56 o 
   1   2   9       79.61       77.05      0.44 o 
   2   2   9       52.71       49.80      1.74 o 
   3   2   9      454.12      443.42     12.66 o 
   4   2   9      138.11      143.56      0.52 o 
   5   2   9       65.74       67.94      0.56 o 
   6   2   9      207.61      206.89      6.66 o 
   7   2   9        1.95        2.85      0.39 o 
   8   2   9       30.56       31.68      0.54 o 
  -6   3   9        1.08        1.28      0.42 o 
  -5   3   9        3.86        3.92      0.42 o 
  -4   3   9        3.62        3.63      0.40 o 
  -3   3   9       17.81       18.55      0.39 o 
  -2   3   9        0.12        0.55      0.22 o 
  -1   3   9        0.08        0.51      0.24 o 
   0   3   9       15.93       13.26      0.28 o 
   1   3   9        3.29        4.91      0.53 o 
   2   3   9      114.57      121.38      0.50 o 
   3   3   9       17.38       16.68      1.04 o 
   4   3   9      109.13      106.94      2.28 o 
   5   3   9       13.77       16.45      0.27 o 
   6   3   9        6.59        6.01      0.38 o 
   7   3   9       40.34       43.47      2.42 o 
   8   3   9        0.32        0.72      0.35 o 
  -6   4   9       21.79       22.31      0.50 o 
  -5   4   9        0.36        1.64      0.39 o 
  -4   4   9       14.75       14.84      0.45 o 
  -3   4   9       12.93       12.37      0.30 o 
  -2   4   9       29.09       30.05      0.36 o 
  -1   4   9       42.03       42.51      0.78 o 
   0   4   9       37.37       32.12      0.58 o 
   1   4   9       73.51       68.27      0.51 o 
   2   4   9      161.90      160.30      1.78 o 
   3   4   9       50.69       51.78      0.51 o 
   4   4   9      137.85      132.65      0.48 o 
   5   4   9       29.51       29.18      0.74 o 
   6   4   9        5.61        5.36      0.29 o 
   7   4   9       20.59       21.20      0.26 o 
   8   4   9        0.29        0.62      0.29 o 
  -6   5   9        6.69        7.77      0.45 o 
  -5   5   9        2.29        2.09      0.30 o 
  -4   5   9        0.05       -0.09      0.38 o 
  -3   5   9        2.33        1.82      0.27 o 
  -2   5   9       48.27       44.78      0.84 o 
  -1   5   9        9.36        9.85      0.31 o 
   0   5   9       41.76       36.66      0.34 o 
   1   5   9        3.65        3.22      0.23 o 
   2   5   9       11.68       12.46      0.26 o 
   3   5   9       19.83       21.52      0.32 o 
   4   5   9        7.85        8.40      0.22 o 
   5   5   9        1.54        1.63      0.26 o 
   6   5   9       13.69       14.54      0.26 o 
   7   5   9       26.70       28.91      0.80 o 
   8   5   9        0.88        1.40      0.51 o 
  -5   6   9       18.12       20.26      0.49 o 
  -4   6   9        0.81        1.13      0.34 o 
  -3   6   9        6.12        6.80      0.35 o 
  -2   6   9       48.10       46.88      0.58 o 
  -1   6   9       30.50       29.52      0.87 o 
   0   6   9        3.36        4.15      0.72 o 
   1   6   9       31.01       30.36      0.32 o 
   2   6   9       38.84       39.48      0.37 o 
   3   6   9       37.83       39.03      0.47 o 
   4   6   9       18.32       18.27      0.24 o 
   5   6   9       22.89       21.93      0.25 o 
   6   6   9       12.27       11.87      0.24 o 
   7   6   9       27.57       27.68      0.65 o 
   8   6   9        1.21        1.16      0.26 o 
  -4   7   9        5.92        5.62      0.63 o 
  -3   7   9        3.69        3.69      0.30 o 
  -2   7   9        8.87        9.59      0.32 o 
  -1   7   9        3.06        4.15      0.24 o 
   0   7   9        1.22        0.53      0.21 o 
   1   7   9       36.89       36.95      0.37 o 
   2   7   9        4.72        5.55      0.26 o 
   3   7   9      186.29      181.67      3.42 o 
   4   7   9       10.18       10.77      0.40 o 
   5   7   9        7.47        6.40      0.23 o 
   6   7   9        0.63        0.80      0.21 o 
   7   7   9        1.09        1.83      0.25 o 
   8   7   9        0.21        0.45      0.23 o 
  -4   8   9        8.96        9.58      0.52 o 
  -3   8   9       20.24       21.61      0.59 o 
  -2   8   9        6.09        5.51      0.22 o 
  -1   8   9       37.54       35.14      0.43 o 
   0   8   9       55.37       52.81      0.64 o 
   1   8   9       27.15       27.68      0.41 o 
   2   8   9        5.72        5.26      0.21 o 
   3   8   9       49.99       50.15      0.51 o 
   4   8   9        0.98        0.74      0.27 o 
   5   8   9       54.53       54.66      0.77 o 
   6   8   9        0.88        1.31      0.22 o 
   7   8   9        3.85        4.11      0.31 o 
   8   8   9        7.77        7.21      0.51 o 
  -4   9   9       10.75        9.90      0.41 o 
  -3   9   9       18.93       19.68      0.80 o 
  -2   9   9        4.11        3.79      0.22 o 
  -1   9   9       93.31       94.20      1.04 o 
   0   9   9       24.12       23.05      0.40 o 
   1   9   9       20.93       20.33      0.40 o 
   2   9   9        0.57        1.23      0.69 o 
   3   9   9       28.44       27.26      0.30 o 
   4   9   9      112.64      111.23      0.98 o 
   5   9   9      120.09      119.46      4.24 o 
   6   9   9        6.34        5.64      0.25 o 
   7   9   9       29.75       29.05      0.50 o 
  -3  10   9        0.44        0.36      0.19 o 
  -2  10   9       28.83       30.92      0.98 o 
  -1  10   9        0.21        0.28      0.20 o 
   0  10   9        0.03        0.37      0.20 o 
   1  10   9       13.56       12.81      0.24 o 
   2  10   9       13.16       13.86      0.64 o 
   3  10   9        0.39        0.18      0.22 o 
   4  10   9        1.06        2.03      0.54 o 
   5  10   9        0.71        1.08      0.28 o 
   6  10   9       43.26       41.24      0.36 o 
   7  10   9       22.44       21.90      0.77 o 
  -2  11   9        0.51       -0.30      0.44 o 
  -1  11   9        0.17        0.78      0.22 o 
   0  11   9       35.78       36.26      0.38 o 
   1  11   9        1.56        1.47      0.24 o 
   2  11   9       15.78       15.76      0.37 o 
   3  11   9        0.45        0.63      0.50 o 
   4  11   9        5.03        4.25      0.21 o 
   5  11   9        2.57        1.82      0.41 o 
   6  11   9       39.22       36.43      0.74 o 
   0  12   9        0.05       -0.01      0.36 o 
   1  12   9       23.08       21.51      0.28 o 
   2  12   9        2.49        2.13      0.25 o 
   3  12   9        1.15        1.74      0.21 o 
   4  12   9        0.53        0.55      0.24 o 
   5  12   9        8.30        6.58      0.27 o 
  -3  -5  10        0.60        0.83      0.31 o 
  -2  -5  10        0.00        0.85      0.30 o 
  -1  -5  10       10.19       11.97      0.30 o 
   0  -5  10        0.63        1.27      0.30 o 
   1  -5  10       33.39       37.92      0.38 o 
   2  -5  10       17.62       20.32      0.35 o 
  -4  -4  10        5.79        5.93      0.33 o 
  -3  -4  10        0.01       -0.26      0.29 o 
  -2  -4  10        3.79        4.24      0.43 o 
  -1  -4  10        2.09        2.91      0.29 o 
   0  -4  10       13.36       15.58      0.28 o 
   1  -4  10        0.01       -0.30      0.30 o 
   2  -4  10        5.39        6.30      0.29 o 
   3  -4  10        3.90        4.35      0.25 o 
  -5  -3  10        0.38        0.35      0.39 o 
  -4  -3  10        1.26        1.15      0.30 o 
  -3  -3  10        0.71        1.59      0.29 o 
  -2  -3  10        6.16        5.00      0.35 o 
  -1  -3  10        7.90        6.60      0.25 o 
   0  -3  10        0.09        0.09      0.28 o 
   1  -3  10       14.45       13.97      7.39 o 
   2  -3  10       46.72       48.16      4.05 o 
   3  -3  10        6.71        7.60      0.31 o 
   4  -3  10        0.26       -0.17      0.25 o 
   5  -3  10        0.06        0.62      0.38 o 
  -5  -2  10        2.48        1.89      0.26 o 
  -4  -2  10        0.24        0.06      0.29 o 
  -3  -2  10        1.98        2.69      0.29 o 
  -2  -2  10        4.06        3.23      0.29 o 
  -1  -2  10        6.27        7.72      0.30 o 
   0  -2  10       13.40       13.22      7.10 o 
   1  -2  10        3.59        3.21      0.40 o 
   2  -2  10       16.46       16.06      0.35 o 
   3  -2  10        0.02        0.84      0.31 o 
   4  -2  10        2.67        3.11      0.29 o 
   5  -2  10        3.97        4.43      0.86 o 
  -5  -1  10        0.35        0.20      0.30 o 
  -4  -1  10        2.82        2.53      0.26 o 
  -3  -1  10        4.54        5.81      0.33 o 
  -2  -1  10        0.92        1.04      0.27 o 
  -1  -1  10        0.29        0.57      0.26 o 
   0  -1  10        0.74        0.16      0.37 o 
   1  -1  10        4.95        5.42      0.29 o 
   2  -1  10        1.48        0.94      0.28 o 
   3  -1  10        0.24        1.02      0.23 o 
   4  -1  10       14.32       13.09      0.29 o 
   5  -1  10        4.94        4.14      0.50 o 
   6  -1  10        3.14        3.97      0.31 o 
  -6   0  10        4.47        4.18      0.45 o 
  -5   0  10        3.61        4.16      0.42 o 
  -4   0  10       11.27       11.42      0.28 o 
  -3   0  10        4.06        4.95      0.22 o 
  -2   0  10        1.93        0.62      0.34 o 
  -1   0  10        5.35        6.06      0.40 o 
   0   0  10       33.37       34.94      0.51 o 
   1   0  10       12.70       11.69      0.41 o 
   2   0  10       28.48       28.99      0.41 o 
   3   0  10       13.70       14.77      0.28 o 
   4   0  10        2.57        2.95      0.32 o 
   5   0  10        1.47        1.72      0.28 o 
   6   0  10        0.00       -0.41      0.41 o 
  -6   1  10        2.16        3.07      0.32 o 
  -5   1  10        1.77        2.90      0.41 o 
  -4   1  10        7.70        9.86      0.33 o 
  -3   1  10        3.57        3.29      0.24 o 
  -2   1  10        5.91        6.66      0.48 o 
  -1   1  10        0.24        0.48      0.26 o 
   0   1  10       10.73       13.14      0.59 o 
   1   1  10        5.48        6.92      0.32 o 
   2   1  10        5.58        7.68      0.31 o 
   3   1  10       19.02       15.10      0.33 o 
   4   1  10        2.67        3.08      0.38 o 
   5   1  10        3.39        3.50      0.28 o 
   6   1  10        4.11        3.81      0.31 o 
   7   1  10        1.13        1.46      0.30 o 
  -6   2  10       20.83       21.96      0.52 o 
  -5   2  10       18.14       20.33      0.49 o 
  -4   2  10        1.89        2.13      0.41 o 
  -3   2  10        4.16        4.97      0.92 o 
  -2   2  10        2.23        0.63      0.27 o 
  -1   2  10       47.80       44.21      0.43 o 
   0   2  10      100.48       83.00      0.43 o 
   1   2  10        2.96        2.26      0.28 o 
   2   2  10        0.45        0.91      0.22 o 
   3   2  10       57.57       55.73      0.35 o 
   4   2  10       23.37       21.52      0.28 o 
   5   2  10        5.42        6.15      0.30 o 
   6   2  10       28.37       27.64      0.69 o 
   7   2  10        0.39        1.73      0.42 o 
  -6   3  10        0.37        1.41      0.43 o 
  -5   3  10        0.06       -0.13      0.40 o 
  -4   3  10        4.43        4.52      0.42 o 
  -3   3  10        4.11        5.55      0.32 o 
  -2   3  10       11.79       11.08      0.34 o 
  -1   3  10        2.75        3.06      0.23 o 
   0   3  10       55.15       47.30      0.61 o 
   1   3  10       11.84        9.92      0.23 o 
   2   3  10       86.15       73.60      1.03 o 
   3   3  10       33.56       37.27      0.92 o 
   4   3  10        0.53        0.16      0.22 o 
   5   3  10       12.31       14.17      0.30 o 
   6   3  10       14.86       14.46      0.27 o 
   7   3  10       18.24       15.92      0.39 o 
  -5   4  10       38.46       40.72      0.58 o 
  -4   4  10        0.04        0.42      0.27 o 
  -3   4  10       17.44       19.33      0.61 o 
  -2   4  10        1.28        0.85      0.23 o 
  -1   4  10       56.66       45.55      0.35 o 
   0   4  10       26.94       25.48      0.78 o 
   1   4  10      304.74      270.89      4.45 o 
   2   4  10      138.40      128.15      1.77 o 
   3   4  10        4.69        5.06      0.99 o 
   4   4  10      178.63      173.07      1.70 o 
   5   4  10       31.02       28.74      0.32 o 
   6   4  10        7.74        7.67      0.22 o 
   7   4  10       13.17       12.91      1.58 o 
  -5   5  10        1.17        1.15      0.42 o 
  -4   5  10        9.20        9.26      0.44 o 
  -3   5  10       11.11       11.20      0.30 o 
  -2   5  10        0.00       -0.06      0.23 o 
  -1   5  10        0.24        0.77      0.27 o 
   0   5  10       35.38       30.92      0.33 o 
   1   5  10       17.01       18.79      0.35 o 
   2   5  10       48.18       46.77      0.38 o 
   3   5  10       11.95       11.33      0.31 o 
   4   5  10      132.30      133.47      1.75 o 
   5   5  10       11.63       12.18      0.87 o 
   6   5  10        1.07        1.37      0.77 o 
   7   5  10        0.65        0.89      0.29 o 
   8   5  10        0.15        0.71      0.31 o 
  -5   6  10        3.22        3.72      0.43 o 
  -4   6  10       11.44       12.62      0.46 o 
  -3   6  10       14.64       13.04      0.41 o 
  -2   6  10        3.96        4.20      0.29 o 
  -1   6  10        5.34        5.46      0.33 o 
   0   6  10        0.02        0.36      0.22 o 
   1   6  10       48.70       50.11      0.48 o 
   2   6  10        4.51        4.18      0.24 o 
   3   6  10       13.48       13.10      0.42 o 
   4   6  10       28.53       29.71      0.32 o 
   5   6  10       32.93       31.52      1.95 o 
   6   6  10       19.74       18.37      0.65 o 
   7   6  10       22.01       21.65      1.06 o 
   8   6  10        1.18        1.02      0.53 o 
  -4   7  10       24.25       24.23      0.86 o 
  -3   7  10        4.14        4.22      0.34 o 
  -2   7  10        0.06        0.75      0.37 o 
  -1   7  10        4.86        6.43      0.42 o 
   0   7  10        9.00        8.56      0.32 o 
   1   7  10       31.46       29.13      0.76 o 
   2   7  10      121.56      118.57      0.70 o 
   3   7  10       50.01       50.68      0.85 o 
   4   7  10        5.56        5.50      0.25 o 
   5   7  10       65.47       64.29      1.11 o 
   6   7  10        3.13        3.13      0.28 o 
   7   7  10        4.87        5.27      0.24 o 
  -4   8  10        5.77        5.30      0.67 o 
  -3   8  10        3.75        3.13      0.34 o 
  -2   8  10       20.87       20.83      0.39 o 
  -1   8  10        0.62        0.79      0.46 o 
   0   8  10        9.48        8.06      0.26 o 
   1   8  10        0.02        0.30      0.27 o 
   2   8  10        5.07        4.47      0.22 o 
   3   8  10        5.18        4.89      0.34 o 
   4   8  10       11.00       11.66      0.62 o 
   5   8  10       23.05       22.49      1.04 o 
   6   8  10        7.98        8.34      0.92 o 
   7   8  10        8.95        8.22      0.25 o 
  -3   9  10       27.97       28.15      1.31 o 
  -2   9  10        6.86        6.48      0.27 o 
  -1   9  10       13.59       13.30      0.36 o 
   0   9  10       30.88       31.43      0.85 o 
   1   9  10        0.04        0.33      0.27 o 
   2   9  10       27.37       25.71      0.25 o 
   3   9  10        0.19        0.52      0.18 o 
   4   9  10        0.00        0.52      0.25 o 
   5   9  10       33.88       35.33      0.93 o 
   6   9  10        0.39        0.50      0.38 o 
   7   9  10       26.33       24.52      0.84 o 
  -2  10  10        1.55        1.41      0.25 o 
  -1  10  10        9.22       10.00      0.27 o 
   0  10  10        2.16        2.20      0.24 o 
   1  10  10        5.47        5.10      0.46 o 
   2  10  10        0.55        1.10      0.21 o 
   3  10  10       13.94       13.20      0.24 o 
   4  10  10        8.16        8.36      0.57 o 
   5  10  10       16.57       15.75      0.39 o 
   6  10  10        0.00        0.28      0.22 o 
  -1  11  10        5.59        5.38      0.36 o 
   0  11  10       11.69       11.57      0.54 o 
   1  11  10       80.64       77.05      1.86 o 
   2  11  10        3.50        3.49      0.40 o 
   3  11  10        1.72        1.76      0.19 o 
   4  11  10        0.54        0.35      0.28 o 
   5  11  10        1.79        1.54      0.29 o 
   2  12  10        0.25        0.56      0.22 o 
   3  12  10        1.69        1.98      0.37 o 
  -2  -4  11        1.09        1.55      0.25 o 
  -1  -4  11        0.04        0.21      0.37 o 
   0  -4  11        3.64        3.31      0.30 o 
   1  -4  11        0.17        0.31      0.22 o 
   2  -4  11        6.96        7.50      0.27 o 
  -3  -3  11       18.10       18.61      1.28 o 
  -2  -3  11       11.92       12.62      0.37 o 
  -1  -3  11       12.50       13.47      0.58 o 
   0  -3  11       19.52       17.71      0.43 o 
   1  -3  11        0.83        2.18      0.49 o 
   2  -3  11        0.04        0.53      0.22 o 
   3  -3  11       11.20       11.94      1.98 o 
  -4  -2  11        1.90        2.35      0.27 o 
  -3  -2  11        1.05        1.97      0.46 o 
  -2  -2  11       26.12       28.14      1.26 o 
  -1  -2  11        3.67        4.20      0.30 o 
   0  -2  11        3.45        2.78      1.77 o 
   1  -2  11        1.36        0.29      0.41 o 
   2  -2  11        0.12        0.94      0.29 o 
   3  -2  11        3.61        3.67      0.31 o 
   4  -2  11       35.58       36.77      0.56 o 
  -4  -1  11       10.32       12.20      0.77 o 
  -3  -1  11        2.36        2.24      0.24 o 
  -2  -1  11        6.48        8.70      0.33 o 
  -1  -1  11        4.53        4.47      2.70 o 
   0  -1  11        4.05        6.64      0.40 o 
   1  -1  11        1.01        2.77      0.31 o 
   2  -1  11        0.11        0.86      0.30 o 
   3  -1  11        3.07        3.22      0.68 o 
   4  -1  11        6.46        7.37      0.28 o 
   5  -1  11        8.02        7.52      0.34 o 
  -5   0  11        0.15        0.41      0.31 o 
  -4   0  11        0.00        0.09      0.29 o 
  -3   0  11        6.61        5.61      0.45 o 
  -2   0  11        3.57        3.00      0.25 o 
  -1   0  11       18.09       19.22      0.35 o 
   0   0  11        2.62        2.94      0.40 o 
   1   0  11        2.09        2.44      0.25 o 
   2   0  11        3.15        2.44      0.40 o 
   3   0  11        3.94        5.54      0.86 o 
   4   0  11       33.77       36.27      0.50 o 
   5   0  11        7.97        9.29      0.43 o 
   6   0  11        4.49        5.70      0.32 o 
  -5   1  11        0.67        1.18      0.43 o 
  -4   1  11        3.92        3.87      0.43 o 
  -3   1  11        3.32        3.42      0.25 o 
  -2   1  11        0.32        0.38      0.27 o 
  -1   1  11        6.13        7.53      0.30 o 
   0   1  11       21.37       22.36      0.39 o 
   1   1  11        0.01        0.60      0.38 o 
   2   1  11       11.05       10.02      0.42 o 
   3   1  11        0.01        0.31      0.27 o 
   4   1  11        0.23        0.24      0.27 o 
   5   1  11        5.33        5.11      0.42 o 
   6   1  11        5.16        7.71      0.44 o 
  -5   2  11       18.85       18.54      0.40 o 
  -4   2  11        0.05        0.04      0.40 o 
  -3   2  11       21.52       18.85      3.29 o 
  -2   2  11       15.99       16.57      0.43 o 
  -1   2  11        6.43        5.35      0.32 o 
   0   2  11        0.85        1.61      0.34 o 
   1   2  11        0.49        0.33      0.26 o 
   2   2  11        1.81        1.22      0.22 o 
   3   2  11        3.39        3.99      0.23 o 
   4   2  11       28.03       29.39      0.31 o 
   5   2  11       18.00       19.65      0.63 o 
   6   2  11        6.31        4.63      0.32 o 
  -5   3  11       11.05       12.19      0.49 o 
  -4   3  11        0.16       -0.28      0.40 o 
  -3   3  11        3.27        3.45      0.32 o 
  -2   3  11        2.06        1.80      0.28 o 
  -1   3  11        0.65        0.48      0.30 o 
   0   3  11        0.28        0.27      0.28 o 
   1   3  11        4.94        5.31      0.28 o 
   2   3  11        4.25        2.85      0.47 o 
   3   3  11        0.44        0.64      0.28 o 
   4   3  11        1.04        1.46      0.46 o 
   5   3  11       20.47       19.11      0.48 o 
   6   3  11        0.09        0.62      0.33 o 
   7   3  11        0.88        1.22      0.30 o 
  -5   4  11        0.04       -0.01      0.43 o 
  -4   4  11       35.48       43.21      0.60 o 
  -3   4  11        2.84        3.39      0.33 o 
  -2   4  11        5.89        6.60      0.25 o 
  -1   4  11        2.57        4.07      0.25 o 
   0   4  11        0.08        1.11      0.22 o 
   1   4  11       29.09       26.52      0.28 o 
   2   4  11        0.99        1.17      0.66 o 
   3   4  11        1.70        0.93      0.35 o 
   4   4  11        0.33        0.96      0.22 o 
   5   4  11        0.00        0.17      0.20 o 
   6   4  11        0.01        0.34      0.20 o 
   7   4  11        0.33        0.67      1.09 o 
  -4   5  11        1.28        1.36      0.42 o 
  -3   5  11        0.00        0.14      0.32 o 
  -2   5  11        0.12        0.21      0.24 o 
  -1   5  11        0.16        0.38      0.25 o 
   0   5  11        7.62        7.78      0.25 o 
   1   5  11       15.97       17.69      0.64 o 
   2   5  11        5.26        5.01      0.21 o 
   3   5  11       29.96       26.46      0.60 o 
   4   5  11       10.01        8.71      0.31 o 
   5   5  11       10.50       10.01      0.30 o 
   6   5  11        1.03        1.44      0.23 o 
   7   5  11        9.52        7.99      0.31 o 
  -4   6  11        8.69        8.85      0.37 o 
  -3   6  11       14.21       16.49      0.47 o 
  -2   6  11        0.03        0.42      0.29 o 
  -1   6  11        4.18        5.83      0.37 o 
   0   6  11        5.60        4.07      0.22 o 
   1   6  11       12.17       10.50      0.26 o 
   2   6  11        3.12        3.13      0.20 o 
   3   6  11       11.04       10.89      0.60 o 
   4   6  11       46.36       47.57      1.35 o 
   5   6  11        5.97        6.87      0.28 o 
   6   6  11       35.51       34.93      0.32 o 
   7   6  11        0.73        1.45      0.48 o 
  -3   7  11        0.71        0.75      0.33 o 
  -2   7  11        0.44       -0.03      0.28 o 
  -1   7  11        4.58        4.40      0.30 o 
   0   7  11        0.16        0.42      0.28 o 
   1   7  11       14.59       14.69      0.48 o 
   2   7  11       39.48       37.15      0.89 o 
   3   7  11        2.23        1.93      0.28 o 
   4   7  11       21.99       22.98      0.30 o 
   5   7  11        0.57        0.68      0.49 o 
   6   7  11       22.51       20.88      0.43 o 
   7   7  11       16.30       16.69      0.30 o 
  -3   8  11        7.50        9.18      0.50 o 
  -2   8  11        0.02        0.44      0.36 o 
  -1   8  11        2.65        2.49      0.41 o 
   0   8  11        4.16        3.88      0.28 o 
   1   8  11       22.36       21.73      0.30 o 
   2   8  11       36.95       36.61      0.37 o 
   3   8  11        0.06        0.57      0.22 o 
   4   8  11        0.50        0.55      0.20 o 
   5   8  11       25.59       25.84      0.34 o 
   6   8  11        4.35        4.29      0.25 o 
  -2   9  11        0.00       -0.05      0.31 o 
  -1   9  11        0.07        0.11      0.24 o 
   0   9  11        2.77        3.44      0.30 o 
   1   9  11        3.75        3.87      0.25 o 
   2   9  11        0.00       -0.43      0.78 o 
   3   9  11        3.52        3.75      0.41 o 
   4   9  11       10.52       11.16      0.38 o 
   5   9  11       30.48       29.68      0.45 o 
   6   9  11        3.70        4.72      0.25 o 
  -1  10  11       12.29        9.61      0.41 o 
   0  10  11        8.86        8.59      0.28 o 
   1  10  11        2.32        2.60      0.26 o 
   2  10  11       26.37       26.08      0.72 o 
   3  10  11       27.78       27.59      0.40 o 
   4  10  11        4.77        5.06      0.40 o 
   5  10  11        1.54        1.64      0.48 o 
   1  11  11       33.94       32.15      0.34 o 
   2  11  11        5.55        4.90      0.24 o 
   3  11  11       13.84       12.21      0.55 o 
   4  11  11        0.00       -0.01      0.20 o 
   0  -3  12        3.42        2.66      0.31 o 
  -2  -2  12       14.17       14.45      0.68 o 
  -1  -2  12        3.79        3.41      0.30 o 
   0  -2  12       16.94       16.31      0.85 o 
   1  -2  12        6.67        3.95      1.32 o 
   2  -2  12        0.32        0.63      0.26 o 
   3  -2  12        2.65        2.52      0.56 o 
  -3  -1  12        9.13        9.23      0.28 o 
  -2  -1  12        0.05        0.26      0.23 o 
  -1  -1  12        6.19        7.84      0.41 o 
   0  -1  12        0.37        0.98      0.41 o 
   1  -1  12       12.43       13.63      0.37 o 
   2  -1  12        2.94        3.78      0.45 o 
   3  -1  12        7.95        8.98      0.30 o 
   4  -1  12       12.34       13.47      0.80 o 
  -3   0  12        7.83        8.44      0.47 o 
  -2   0  12        0.49        0.93      0.24 o 
  -1   0  12        1.13        1.21      0.25 o 
   0   0  12        7.21        9.01      0.42 o 
   1   0  12        2.87        2.06      0.30 o 
   2   0  12        7.51        7.31      0.44 o 
   3   0  12        1.61        1.35      0.40 o 
   4   0  12        1.30        1.18      0.41 o 
  -4   1  12        0.42        1.28      0.43 o 
  -3   1  12        7.28        7.92      0.27 o 
  -2   1  12       26.37       23.91      6.09 o 
  -1   1  12       27.92       29.72      0.54 o 
   0   1  12       13.24       15.86      0.33 o 
   1   1  12       15.84       16.25      0.35 o 
   2   1  12        6.30        8.18      0.33 o 
   3   1  12        3.77        5.28      0.41 o 
   4   1  12       11.84       13.98      0.45 o 
   5   1  12       15.47       16.78      0.37 o 
  -4   2  12        1.94        1.68      0.44 o 
  -3   2  12        0.43        1.14      0.30 o 
  -2   2  12        5.28        6.40      0.53 o 
  -1   2  12        3.60        2.72      0.34 o 
   0   2  12        0.22        0.15      0.39 o 
   1   2  12        1.54        1.28      0.40 o 
   2   2  12        1.57        1.76      0.28 o 
   3   2  12        7.97        9.00      0.42 o 
   4   2  12        0.03       -0.40      0.40 o 
   5   2  12        0.25        0.38      0.41 o 
  -4   3  12        4.55        5.65      0.47 o 
  -3   3  12        9.23       10.82      0.63 o 
  -2   3  12        5.85        6.32      0.32 o 
  -1   3  12        5.11        5.12      0.44 o 
   0   3  12       13.82       16.40      0.47 o 
   1   3  12        0.08        0.40      0.23 o 
   2   3  12        4.32        4.04      0.33 o 
   3   3  12        0.00        0.09      0.65 o 
   4   3  12       13.51       13.73      0.85 o 
   5   3  12       19.33       19.18      0.29 o 
   6   3  12        1.36        1.04      0.60 o 
  -4   4  12        0.90        0.75      0.44 o 
  -3   4  12        7.15        7.02      0.36 o 
  -2   4  12        0.47        0.69      0.54 o 
  -1   4  12       13.99       11.98      0.67 o 
   0   4  12       16.28       16.74      0.33 o 
   1   4  12        5.38        5.29      0.31 o 
   2   4  12        4.48        5.03      0.63 o 
   3   4  12        1.68        2.39      0.30 o 
   4   4  12        6.38        7.56      0.30 o 
   5   4  12        2.76        3.14      0.30 o 
   6   4  12        0.45        0.97      0.30 o 
  -3   5  12        2.50        2.32      0.34 o 
  -2   5  12        0.53        1.09      0.29 o 
  -1   5  12        1.01        0.96      0.30 o 
   0   5  12        3.33        4.70      0.29 o 
   1   5  12        5.24        5.41      0.29 o 
   2   5  12        3.89        3.02      0.24 o 
   3   5  12       16.55       15.62      0.55 o 
   4   5  12       14.71       12.35      1.12 o 
   5   5  12        8.29        9.40      0.31 o 
   6   5  12        1.00        0.65      0.43 o 
  -3   6  12        1.36        1.80      0.64 o 
  -2   6  12       75.27       84.22      1.96 o 
  -1   6  12        2.11        2.01      0.47 o 
   0   6  12       23.21       24.21      0.36 o 
   1   6  12        0.73        1.24      0.61 o 
   2   6  12        0.53        0.23      0.44 o 
   3   6  12        2.87        2.55      0.93 o 
   4   6  12        0.18        0.79      0.50 o 
   5   6  12        1.62        0.98      0.51 o 
   6   6  12       14.32       13.45      0.60 o 
  -3   7  12        0.56        0.49      0.39 o 
  -2   7  12        0.07        0.28      0.34 o 
  -1   7  12        4.61        4.93      0.31 o 
   0   7  12        0.00       -0.09      0.30 o 
   1   7  12        2.37        4.54      0.58 o 
   2   7  12        3.45        3.98      1.10 o 
   3   7  12        0.82        0.81      0.20 o 
   4   7  12        0.20        0.34      0.38 o 
   5   7  12       26.10       23.71      0.37 o 
   6   7  12        0.39        0.00      0.24 o 
  -2   8  12        2.03        1.61      0.32 o 
  -1   8  12       21.63       21.89      0.54 o 
   0   8  12        2.29        3.10      0.30 o 
   1   8  12        0.70        0.64      0.33 o 
   2   8  12       11.54       10.41      0.31 o 
   3   8  12        0.02        0.19      0.28 o 
   4   8  12        0.59        1.06      0.27 o 
   5   8  12        1.72        2.46      0.50 o 
   6   8  12        2.35        2.93      0.30 o 
  -1   9  12        1.49        1.10      0.30 o 
   0   9  12        0.03        0.83      0.47 o 
   1   9  12        2.70        2.53      0.46 o 
   2   9  12        3.16        3.78      1.04 o 
   3   9  12        1.34        2.03      0.29 o 
   4   9  12        1.75        1.74      0.53 o 
   5   9  12        2.70        2.39      0.38 o 
   0  10  12        0.10        0.43      0.31 o 
   1  10  12        3.87        4.29      0.31 o 
   2  10  12        0.63        1.71      0.41 o 
   3  10  12       11.98       10.11      0.25 o 
   4  10  12        4.19        3.70      0.40 o 
   0  -1  13        1.40        1.06      0.35 o 
   1  -1  13        0.67        0.99      0.44 o 
  -2   0  13        0.33        0.09      0.44 o 
  -1   0  13       10.04        9.44      2.68 o 
   0   0  13        0.24        0.96      0.33 o 
   1   0  13        1.30        2.10      0.43 o 
   2   0  13        5.21        3.44      0.32 o 
   3   0  13        2.47        1.14      0.31 o 
  -2   1  13       62.31       64.69      1.44 o 
  -1   1  13        9.98       10.73      0.38 o 
   0   1  13        1.43        1.73      0.42 o 
   1   1  13       21.91       24.78      0.49 o 
   2   1  13        0.00        0.08      0.29 o 
   3   1  13        2.72        3.04      0.31 o 
  -2   2  13       29.73       35.39      0.60 o 
  -1   2  13       13.62       14.70      0.42 o 
   0   2  13       10.34       10.72      0.46 o 
   1   2  13        4.37        5.69      0.44 o 
   2   2  13        3.13        4.47      0.31 o 
   3   2  13        4.58        3.67      0.43 o 
   4   2  13        0.06        0.89      0.41 o 
  -2   3  13       28.26       33.73      0.50 o 
  -1   3  13       11.19       12.24      0.48 o 
   0   3  13        7.72        6.13      0.44 o 
   1   3  13        4.92        6.38      0.42 o 
   2   3  13       26.07       26.63      0.40 o 
   3   3  13       19.39       19.07      0.27 o 
   4   3  13        0.46        1.01      0.24 o 
  -2   4  13       15.42       17.03      0.42 o 
  -1   4  13       14.51       16.09      0.50 o 
   0   4  13        1.55        1.25      0.29 o 
   1   4  13        1.58        1.27      0.50 o 
   2   4  13        0.54        1.10      0.85 o 
   3   4  13        0.41        0.94      0.27 o 
   4   4  13        0.05       -0.45      0.51 o 
   5   4  13        3.68        4.38      0.27 o 
  -2   5  13        0.50        0.33      0.45 o 
  -1   5  13        7.71        8.61      0.42 o 
   0   5  13       11.13       11.65      0.34 o 
   1   5  13       10.05       10.63      0.41 o 
   2   5  13       13.64       15.44      1.13 o 
   3   5  13        6.46        7.67      0.31 o 
   4   5  13        9.66       10.48      0.38 o 
   5   5  13        0.03        0.41      0.21 o 
  -2   6  13        1.52        2.46      0.36 o 
  -1   6  13        0.31        0.55      0.30 o 
   0   6  13        0.96        1.21      0.25 o 
   1   6  13        5.85        5.60      0.30 o 
   2   6  13        5.87        6.70      0.31 o 
   3   6  13        0.03        0.05      0.34 o 
   4   6  13        4.21        4.47      0.47 o 
   5   6  13        0.53        1.24      0.38 o 
  -1   7  13        0.47        0.16      0.31 o 
   0   7  13        0.00        0.44      0.21 o 
   1   7  13        2.01        2.05      0.24 o 
   2   7  13        0.62        1.23      0.24 o 
   3   7  13        3.83        3.72      0.29 o 
   4   7  13        0.12        0.41      0.23 o 
   5   7  13        1.65        1.47      0.43 o 
   0   8  13       53.17       55.72      0.91 o 
   1   8  13        0.24       -0.05      0.30 o 
   2   8  13       31.01       31.57      0.43 o 
   3   8  13        3.17        3.34      0.30 o 
   4   8  13        1.02        1.34      0.52 o 
   1   9  13        8.80        9.61      0.40 o 
   2   9  13        3.10        3.89      0.26 o 
   3   9  13        8.21        9.72      0.33 o 
   1   2  14        9.31       10.70      0.48 o 
   0   3  14        0.69        0.93      0.44 o 
   1   3  14        2.01        1.72      0.32 o 
   2   3  14        6.48        6.62      0.45 o 
   0   4  14       60.84       61.90      0.61 o 
   1   4  14       25.62       29.73      0.55 o 
   2   4  14        0.63        0.80      0.25 o 
   3   4  14       13.76       13.41      1.50 o 
   0   5  14        7.54        9.82      1.02 o 
   1   5  14        1.19        1.33      0.34 o 
   2   5  14        1.32        1.94      0.31 o 
   3   5  14        2.78        3.16      0.26 o 
   0   6  14       13.20       14.49      0.43 o 
   1   6  14       10.88       10.60      0.29 o 
   2   6  14        7.28        7.85      1.34 o 
   3   6  14        1.18        1.73      0.28 o 
   2   7  14       11.38       10.90      0.48 o 
                                                 
